# Supplementary material for: Mouse HSA+ immature cardiomyocytes persist in the adult heart and expand after ischemic injury
Source: PLoS Biol. 2019 Jun 27;17(6):e3000335. doi: 10.1371/journal.pbio.3000335 (PMC6619826; doi:10.1371/journal.pbio.3000335)
Supplement: S1 Data — Individual Ct values obtained in the Biomark platform for the amplification of 20 cells in each population for the designated transcript (rows A, B) from the designated E 17.5 heart populations (columns C-AO). Ct, cycle threshold value; E, embryonic day. (XLSX) [file pbio.3000335.s013.xlsx]

## Sheet: data Fig 2 A. B. 
		17_A1_CD24p	17_A2_CD24p	17_A3_CD24p	17_AVJ1_CD24p	17_AVJ2_CD24p	17_AVJ3_CD24p	17_V1_CD24p	17_V2_CD24p	17_V3_CD24p	17_A1_CD54p	17_A2_CD54p	17_A3_CD54p	17_A1_Sca-1p	17_A2_Sca-1p	17_A3_Sca-1p	17_AVJ1_Sca-1p	17_AVJ2_Sca-1p	17_AVJ3_Sca-1p	17_A1_CD31p	17_AVJ1_CD31p	17_V1_CD31p	17A2CD31+	17AVJ2CD31+	17V2CD31+	17AVJ1 PDGFra+	17AVJ2 PDGFra+	17AVJ2 CD166+	17V1 CD90+PDGFra+	17V2 CD90+PDGFra+	17V1 CD90+CD146+	17V2 CD90+CD146+	17A2Gp38+	17AVJ3CD166+	17AVJ3PDGF+	17A1Gp38+	17V3PDGF+	17V3CD146+	17V1 CD90-PDGFra+	17V2 CD90-PDGFra+
		CMs	CMs	CMs	cushions	cushions	cushions	CMs	CMs	CMs	EpiCs	EpiCs	EpiCs	EpiCs	EpiCs	EpiCs	FBs	FBs	FBs	ECs	ECs	ECs	ECs	ECs	ECs	FBs	FBs	SMCs	FBs	FBs	FBs	FBs	EpiCs	SMCs	FBs	EpiCs	FBs	FBs	FBs	FBs
		A	A	A	AVJ	AVJ	AVJ	V	V	V	A	A	A	A	A	A	AVJ	AVJ	AVJ	A	AVJ	V	A	AVJ	V	AVJ	AVJ	AVJ	V	V	V	V	A	AVJ	AVJ	A	V	V	V	V
Name1	Description1	E17	E17	E17	E17	E17	E17	E17	E17	E17	E17	E17	E17	E17	E17	E17	E17	E17	E17	E17	E17	E17	E17	E17	E17	E17	E17	E17	E17	E17	E17	E17	E17	E17	E17	E17	E17	E17	E17	E17
Isl1	Isl1	2.88009E-07	2.78657E-07	1.27395E-07	0.331043562	0.368776244	0.284392263	1.28198E-07	1.53675E-07	2.58372E-07	1.39219E-07	2.0488E-07	9.07404E-08	2.22876E-07	1.35819E-07	8.74242E-08	3.18927E-07	0.098239698	0.027235659	1.05786E-07	1.05023E-07	1.30197E-07	6.5419e-08	8.51111e-08	5.11231e-08	0.615302	0.0325282	0.488798	4.45664e-07	1.20464e-06	7.49614e-07	1.62537e-06	2.27464e-07	0.137832	2.57341e-07	1.44243e-07	7.39554e-08	4.89245e-08	5.33102e-07	7.26009e-07
Nkx2.5	Nkx2.5	1.324997115	1.65458412	1.508640334	0.054472934	0.299811823	0.084265124	1.774226397	1.876801164	1.792375209	1.39219E-07	2.0488E-07	9.07404E-08	2.22876E-07	1.35819E-07	8.74242E-08	0.044252404	3.6878E-07	0.054528981	1.05786E-07	1.05023E-07	1.30197E-07	6.5419e-08	0.0569974	5.11231e-08	0.146529	7.15111e-07	8.81321e-07	0.106049	1.20464e-06	7.49614e-07	1.62537e-06	2.27464e-07	0.127132	2.57341e-07	0.0968997	7.39554e-08	4.89245e-08	0.183191	7.26009e-07
Mef2c	Mef2c	0.373264009	1.034732947	0.726389069	1.200436509	0.54075239	0.947713926	0.238120767	0.444345159	0.486009908	0.301063912	0.276492373	0.383027041	0.303034262	0.267126705	0.293016315	0.256522438	0.816253867	0.795366356	0.580715911	1.254683842	1.484063425	0.449967	1.00175	0.75305	1.00069	0.57132	2.98728	0.924177	1.32021	3.70155	6.25312	1.22747	2.67754	0.759202	0.515632	0.351521	1.82115	0.65632	0.84991
Gata4	Gata4	6.042932283	4.466915734	5.010097798	1.974338202	4.916687694	3.326062719	2.798190706	1.737703766	1.888506968	3.754475659	4.478801564	4.536177213	3.767576814	4.394089082	4.59447137	2.540386161	2.651943232	1.31213385	4.486662047	6.683488468	2.865087019	1.81412	0.948368	0.493532	3.24887	5.40992	0.334541	9.52532	12.1552	5.4196	12.1841	8.34988	0.689623	8.98217	4.64211	6.15753	2.06788	7.51889	8.93256
Tbx5	Tbx5	2.374050765	6.113089103	3.537789393	2.127506157	2.355060282	1.763966777	0.413859502	0.490758126	0.970291333	0.733482955	1.252957518	1.673548483	0.865070198	0.360080244	0.79977316	0.130231717	1.005182827	1.041003587	1.933245326	0.132577045	0.053547168	0.659885	0.0932521	5.11231e-08	2.77105	0.722023	0.816872	0.100114	1.20464e-06	7.49614e-07	1.62537e-06	0.850839	0.107456	2.37687	1.99711	0.015267	4.89245e-08	0.163144	0.0545829
Myl2	Myl2	2.88009E-07	2.78657E-07	0.043631636	23.74792035	0.130167983	1.251546367	130.4852032	102.4932753	121.0489933	1.39219E-07	2.0488E-07	9.07404E-08	2.22876E-07	1.35819E-07	8.74242E-08	1.238891471	0.136152537	1.624051037	1.05786E-07	0.385765251	8.388945669	6.5419e-08	3.06285	2.06579	0.77756	7.76265	0.479418	17.2841	0.934031	1.12237	0.49832	2.27464e-07	1.66103	3.48897	1.44243e-07	3.27225	0.236797	6.47173	3.20668
Myl7	Myl7	114.195968	239.5467	225.0111701	0.711090702	9.295758864	4.738984	5.392944544	2.928267675	8.699068919	16.76572532	26.18796775	20.04230992	26.66339969	24.72130283	23.90364861	0.727796712	9.95371061	2.354956381	1.530510706	1.05023E-07	1.971114723	15.618	0.852147	0.148911	0.567822	0.104565	0.0612365	0.371915	0.0807374	0.0423334	1.62537e-06	20.4272	0.639683	0.5919	69.643	0.0287618	0.0187296	0.273251	0.19541
Tnnt2	Tnnt2	18.25132127	40.43647828	40.16837369	6.764153178	4.172783403	2.300603479	34.54175172	59.447083	41.75653042	0.291408024	2.17875074	1.935103957	0.105772033	0.180787696	0.510998705	0.677266183	0.831904029	0.80893949	0.136413802	0.138044974	2.335873463	1.86779	1.56762	0.887192	0.830865	1.29012	2.67833	5.92529	0.723814	0.731707	1.62537e-06	2.28514	5.20561	1.41935	4.7059	1.10426	0.120786	2.8514	1.62248
Myh7	Myh7	0.935445129	0.352570137	0.802222221	2.04562958	3.92656E-07	0.612792076	27.84542137	63.8796864	45.39583048	0.026050145	0.323223488	0.058685951	2.22876E-07	0.051395253	0.115213342	0.410190553	0.224464506	0.324209094	1.05786E-07	0.097920841	2.94611259	0.120063	1.15535	0.324928	7.51463e-07	0.492824	0.0898311	2.61651	1.20464e-06	0.775547	1.62537e-06	0.237529	0.789872	0.434431	0.345144	0.388413	0.0924325	1.32385	1.09824
Myh6	Myh6	15.17069123	29.67351445	25.05428997	0.190898754	1.430556118	0.483387658	3.863498765	2.383106052	3.488647518	0.056985749	1.298393278	0.922586948	2.22876E-07	0.032900389	0.190405308	3.18927E-07	0.177381858	0.17704595	0.045444734	0.019735865	0.29848426	0.507004	0.0860926	5.11231e-08	7.51463e-07	0.153116	8.81321e-07	0.0809022	1.20464e-06	7.49614e-07	1.62537e-06	0.409676	0.219342	0.126085	2.02914	0.0451099	4.89245e-08	0.0899237	0.0583931
Gja1	Gja1	0.065488234	0.175792318	0.218162907	0.312860122	0.206260575	0.281837319	0.166458455	0.024033014	0.164007929	0.63780602	0.47844451	1.224254653	0.681735093	0.546756849	0.610326748	3.18927E-07	0.370858469	0.257284731	0.093998144	0.317406054	0.142256009	0.072145	0.0317752	0.0146347	7.51463e-07	7.15111e-07	0.287942	4.45664e-07	1.20464e-06	7.49614e-07	1.62537e-06	0.227549	0.285727	2.57341e-07	0.0474261	0.0686288	4.89245e-08	0.100959	0.158227
Gja5	Gja5	0.085569442	0.103708902	0.228665465	3.39516E-07	3.92656E-07	1.52465E-07	1.28198E-07	1.53675E-07	2.58372E-07	1.39219E-07	2.0488E-07	9.07404E-08	2.22876E-07	1.35819E-07	8.74242E-08	3.18927E-07	3.6878E-07	1.46057E-07	1.05786E-07	0.062885586	0.070798943	6.5419e-08	0.0618805	0.0300264	7.51463e-07	7.15111e-07	8.81321e-07	4.45664e-07	1.20464e-06	7.49614e-07	1.62537e-06	2.27464e-07	2.04518e-07	2.57341e-07	1.44243e-07	7.39554e-08	4.89245e-08	5.33102e-07	7.26009e-07
Gjc1	Gjc1	0.254497525	0.374269044	0.381552541	0.770887215	0.590854638	0.73199969	0.121485458	0.116050853	0.068715578	0.132941394	0.295958679	0.190271541	0.178192929	0.159778492	0.242753763	0.235006595	0.604899668	0.350184504	0.177143725	0.225450839	0.22341054	0.0748006	0.161751	0.060468	0.604555	0.447881	0.602271	0.525984	0.713036	3.03577	5.44705	0.642017	0.85999	0.3773	0.115353	0.20843	1.83704	0.558872	0.292848
Wt1	Wt1	0.077610089	0.24518204	0.106612515	3.39516E-07	3.92656E-07	0.411779008	0.021718858	0.025871875	2.58372E-07	1.483040245	1.612585739	2.219058935	2.18294847	1.143906339	2.004412856	0.288127665	0.122864036	0.366701156	1.05786E-07	0.18132039	0.197939184	0.0175003	0.0710326	0.104419	1.40368	0.47373	0.571093	0.205734	0.305886	0.0436632	0.0487636	0.49497	2.04518e-07	0.397307	0.312471	0.0800795	4.89245e-08	0.357382	0.298849
Tbx18	Tbx18	0.447077368	0.38543364	0.325632321	0.162104531	0.271729444	0.220271338	0.310837673	0.055267227	2.58372E-07	2.712782994	2.218213681	2.274197138	3.298868987	1.78118204	2.417503695	0.680049342	0.438971869	0.326929955	0.020658673	1.05023E-07	1.30197E-07	6.5419e-08	8.51111e-08	5.11231e-08	0.231885	0.309588	0.721102	0.672235	0.707152	0.576768	0.493378	0.902219	0.275665	0.542803	0.408332	0.559825	0.181796	0.545088	0.799789
Tbx20	Tbx20	12.83621816	12.87040588	11.15551551	6.987993314	10.94874215	10.31479818	3.253707646	1.741158197	2.087049525	2.503023026	2.211395274	3.427953935	3.021448531	2.006569616	2.803747935	4.009055993	3.241348859	2.621966184	1.05786E-07	0.508952713	0.228840042	0.571809	0.193047	0.0835599	7.94084	21.0916	2.25535	37.053	31.7718	13.5221	17.4782	22.6684	1.46575	24.5145	12.539	15.0296	1.89361	23.0918	21.274
Tbx3	Tbx3	2.88009E-07	0.567770598	0.033939084	0.629570116	0.937263274	0.498273874	1.28198E-07	1.53675E-07	2.58372E-07	1.39219E-07	2.0488E-07	9.07404E-08	2.22876E-07	1.35819E-07	8.74242E-08	3.18927E-07	0.164959965	0.49076063	1.05786E-07	0.228079695	0.162987784	6.5419e-08	0.0857214	0.144323	0.262537	7.15111e-07	8.81321e-07	4.45664e-07	1.20464e-06	0.0729906	0.100311	2.27464e-07	0.068901	2.57341e-07	0.181743	7.39554e-08	0.236664	0.0562075	7.26009e-07
Tbx2	Tbx2	0.228752723	0.896092319	0.462627315	0.656414692	0.43852166	1.08679515	1.28198E-07	1.53675E-07	0.037139321	0.289745743	0.155245582	0.038854503	0.234277867	0.041701327	0.103693813	0.268261536	0.664355774	0.649992205	1.05786E-07	1.05023E-07	0.09503222	6.5419e-08	8.51111e-08	5.11231e-08	0.333253	0.124362	0.573335	0.10617	0.336072	2.07995	7.82198	0.178926	0.396219	0.127196	0.313038	0.109009	3.39111	0.13289	7.26009e-07
Vcan	Vcan	1.270110749	0.916849737	0.57620572	3.026301474	2.563027132	2.71214849	0.139588053	1.53675E-07	0.224661351	0.132910234	0.279574928	0.223628533	0.370000264	0.290703623	0.171522346	2.442043918	3.043737725	2.984826729	0.095530632	0.056064165	0.098126609	0.0667551	0.0433259	0.0193872	2.34841	1.58491	0.726355	0.577661	1.27579	0.183373	0.136614	0.530707	0.258199	1.94635	0.752503	0.623295	0.0262311	0.509495	0.919933
Acta2	Acta2	29.07813258	10.15610069	32.86181949	19.37834544	36.42646179	38.03531858	18.59994522	17.87580334	18.31891175	0.238319037	1.23203957	0.225584559	0.066995838	0.216794119	3.790007459	11.94222417	12.07584916	12.4368659	1.05786E-07	1.05023E-07	1.455119542	0.411511	1.03162	0.213235	83.2568	7.1032	368.754	5.51727	0.492856	20.1457	40.5241	2.30827	212.345	11.0537	15.2456	1.51959	91.6324	6.12549	4.05299
Myh11	Myh11	2.88009E-07	0.146497294	0.689850565	1.015692606	0.070188235	1.312323329	1.28198E-07	1.53675E-07	2.58372E-07	1.39219E-07	2.0488E-07	9.07404E-08	2.22876E-07	1.35819E-07	8.74242E-08	3.18927E-07	3.6878E-07	0.149405679	1.05786E-07	1.05023E-07	1.30197E-07	6.5419e-08	8.51111e-08	5.11231e-08	6.94913	7.15111e-07	19.5272	4.45664e-07	1.20464e-06	0.0764248	0.28257	2.27464e-07	8.78226	2.57341e-07	1.44243e-07	7.39554e-08	4.89078	5.33102e-07	7.26009e-07
Snai2	Snai2	0.231713581	0.980318029	0.323977344	1.036111491	1.897965992	1.234222752	0.026428682	0.005904446	0.065255073	0.108274685	0.100652693	0.172148133	0.130413205	0.13898739	0.208734758	0.331236183	0.474358813	1.223390745	0.158454975	0.256827146	0.235310006	0.0750272	0.435793	0.182435	1.39745	0.956076	2.1553	2.30187	4.07	1.52396	2.96987	2.88964	3.09757	4.35646	1.83371	1.95342	0.879998	2.56004	1.47954
Twist1	Twist1	0.315550391	0.757030316	0.321620824	1.912239505	3.638695025	2.84650746	0.130473879	1.53675E-07	0.329205396	0.68939173	1.122156902	0.749988544	0.653649264	0.687462158	0.797572589	1.210328103	1.429321971	2.024977648	1.05786E-07	0.183410998	1.30197E-07	6.5419e-08	0.0641817	0.0198833	3.51308	1.6406	0.329122	1.63829	0.547676	1.60783	1.90772	0.711658	0.439641	2.1153	1.13044	0.716323	0.354083	1.16338	0.451594
Scx	Scx	2.88009E-07	2.78657E-07	0.029858603	0.296814578	0.676828268	0.588316748	0.107884866	0.14801817	0.844583654	1.39219E-07	0.107297373	0.072499613	0.046279376	0.107068135	0.111862634	3.18927E-07	0.638560127	0.389878564	1.05786E-07	1.05023E-07	1.30197E-07	6.5419e-08	0.0257193	5.11231e-08	0.900993	0.863313	0.501191	0.0406257	1.20464e-06	7.49614e-07	1.62537e-06	0.115623	0.261086	0.786115	1.44243e-07	7.39554e-08	4.89245e-08	5.33102e-07	7.26009e-07
Tcf21	Tcf21	6.357174203	7.664377647	4.138012167	4.791885812	5.1066971	2.486251354	2.097534635	1.53675E-07	0.057406643	2.158465414	1.341571409	3.617953616	1.89321913	1.155869318	2.765645113	1.681126564	0.937923732	0.578718136	1.05786E-07	1.05023E-07	1.30197E-07	0.22711	8.51111e-08	5.11231e-08	3.6736	9.74149	0.14174	18.8065	25.2934	2.94854	4.37897	19.8875	0.384265	18.3736	12.8393	16.4035	0.872581	13.8865	16.018
Ddr2	Ddr2	0.079278996	0.195275113	0.094797811	0.210667441	0.302926812	0.421082105	0.03803624	1.53675E-07	2.58372E-07	0.087475598	0.107121337	0.061237973	0.084035015	0.105145252	0.057314843	0.064797012	0.146438892	0.455556024	1.05786E-07	1.05023E-07	1.30197E-07	6.5419e-08	8.51111e-08	5.11231e-08	0.131854	0.0766611	0.163283	0.180939	0.0412313	0.127491	1.62537e-06	0.11063	0.113465	0.401592	0.243183	0.20741	0.0619518	0.204972	0.0836686
S100a4	S100a4	2.88009E-07	2.78657E-07	1.27395E-07	0.447332522	0.153164405	0.584805201	1.28198E-07	1.53675E-07	2.58372E-07	2.869840388	2.94804365	1.761696094	2.322150139	0.780300179	1.064461707	0.10303417	0.161872545	0.578353932	1.05786E-07	0.064410563	1.30197E-07	6.5419e-08	0.084311	5.11231e-08	7.51463e-07	0.361841	8.81321e-07	0.0651619	1.20464e-06	7.49614e-07	1.62537e-06	0.120914	2.04518e-07	2.57341e-07	1.44243e-07	7.39554e-08	0.0630882	5.33102e-07	7.26009e-07
Vim	Vim	34.10534858	49.25971358	35.8195612	52.95960693	86.67477208	82.34000791	13.39546296	2.376088701	6.915690889	31.48337119	33.34053768	37.83441118	56.95799901	38.21347192	48.40848519	57.80443493	82.19219327	90.11570562	85.40370823	84.84168215	74.24658367	33.5383	45.377	34.5001	75.5898	68.8294	131.095	80.2048	113.784	67.1101	63.2931	91.1178	95.5313	107.869	56.0562	55.0064	20.3858	70.2334	66.7395
Postn	Postn	57.23152534	33.73792795	33.46734538	53.25046123	66.13429167	58.38881724	14.2907899	1.53675E-07	4.561029805	0.11748028	2.0488E-07	1.844804344	1.122164666	1.505227412	4.006097693	108.6665766	61.93512642	64.91327925	4.560457687	6.589208303	1.149396874	6.53466	0.523667	0.628248	22.5822	56.1885	7.13626	67.077	64.4548	18.9749	19.9473	99.2502	3.75778	76.0557	73.0358	76.8562	8.46368	44.5148	57.2887
Dcn	Dcn	32.59642954	42.78007962	15.49804421	66.13518501	103.9488477	92.91349049	3.558113855	1.53675E-07	4.415181058	72.92897301	75.08930423	75.61032095	96.20212736	54.08761917	71.1325399	90.62377115	145.3896774	153.7336463	0.909858746	2.515623155	0.163251763	1.81258	0.222598	0.250802	144.831	120.552	21.0572	107.697	138.006	1.58418	1.16395	246.921	0.428766	170.5	102.922	105.636	0.500216	86.4845	121.38
Col1a1	Col1a1	66.48032972	45.49358735	39.9922347	80.81841459	152.9361859	104.5691652	8.739471342	1.53675E-07	4.946461518	54.64540047	73.17521648	93.26766509	74.87550906	47.1682002	68.84092612	111.5237645	123.8220178	161.4288367	1.05786E-07	1.05023E-07	1.30197E-07	0.324252	8.51111e-08	5.11231e-08	38.969	43.8918	24.1696	29.8194	31.112	3.02627	1.38637	53.6293	9.75209	46.7231	27.505	37.8714	0.373534	32.3851	49.5379
Col3a1	Col3a1	246.7419478	297.0218263	185.1806397	319.471563	472.6566805	437.154186	51.35046824	1.53675E-07	13.23323552	181.4722641	218.6944558	246.4938158	208.0144801	150.723498	236.9999875	466.1067948	715.5575933	574.3733589	4.905063885	1.797455052	1.531336005	14.6843	0.358676	0.241602	389.363	500.877	165.385	259.186	357.039	74.84	51.7082	755.295	18.7434	550.545	410.244	449.505	12.6924	313.109	497.878
Fap	Fap	0.20846034	0.240873178	0.185045952	0.513518939	0.702604407	0.49046872	1.28198E-07	1.53675E-07	2.58372E-07	1.39219E-07	2.0488E-07	9.07404E-08	0.041462736	0.045140687	0.015984154	0.308546365	0.428409044	0.778565058	1.05786E-07	1.05023E-07	1.30197E-07	0.0191304	8.51111e-08	5.11231e-08	0.490293	0.709867	0.530601	0.0209432	0.174958	0.109087	0.49206	0.645845	0.572791	0.710528	0.286208	0.184267	0.193396	0.269644	0.348101
Des	Des	3.282683083	6.228605767	4.050856394	1.180287992	0.5629136	1.338395508	3.074199491	5.18513503	4.388099009	1.598628625	3.608349844	0.956413042	0.148566006	0.419607136	0.409988567	0.110809767	1.436435534	0.450782382	0.081742616	1.05023E-07	0.706185115	0.313212	0.0839801	0.409072	1.54552	0.412257	0.720848	1.16986	0.886153	2.98994	2.47264	0.961188	2.35372	1.09743	0.954622	0.249213	0.631662	0.888926	0.256733
Kdr	Kdr	0.075996858	0.104529679	0.056059803	0.198022846	3.92656E-07	0.593564246	1.28198E-07	1.53675E-07	2.58372E-07	2.395426165	0.883437554	2.459997299	3.318158991	2.055043896	3.421472946	0.488834296	0.555528498	0.367894598	12.77839676	17.37898299	16.3984942	5.1525	13.0825	9.98902	0.895761	7.15111e-07	1.95916	4.45664e-07	1.20464e-06	0.461376	0.583452	2.27464e-07	2.04518e-07	2.57341e-07	1.44243e-07	0.0503373	4.89245e-08	0.0653932	7.26009e-07
Flt1	Flt1	2.88009E-07	2.78657E-07	1.27395E-07	0.109414925	0.134187318	1.52465E-07	1.28198E-07	1.53675E-07	2.58372E-07	0.073353518	0.04228566	9.07404E-08	2.22876E-07	1.35819E-07	8.74242E-08	0.113615309	0.053481962	0.025211121	0.902512605	1.890199304	1.301048383	0.44295	0.579669	0.583452	7.51463e-07	7.15111e-07	8.81321e-07	4.45664e-07	1.20464e-06	0.0126169	0.131483	2.27464e-07	2.04518e-07	2.57341e-07	1.44243e-07	7.39554e-08	0.0514264	5.33102e-07	7.26009e-07
Nfatc1	Nfatc1	0.935147126	1.492160998	0.610119196	1.853112997	1.701299511	2.645394457	0.323954807	0.028794703	0.282816583	0.018359546	0.044294743	0.083679468	0.042469489	0.124560426	0.137166625	0.232854036	1.37231999	2.654235733	2.673963515	2.61425713	1.036528865	0.895	0.982083	0.68466	0.277261	4.67535	0.241745	0.975926	1.9738	0.169613	0.310833	1.81396	0.171742	1.31323	1.95694	0.424211	0.0483454	1.51647	1.04179
Tek	Tek	0.391238863	0.671123223	0.428577856	0.166637954	1.088719823	0.106622521	0.10748704	1.53675E-07	0.041879104	1.011627779	1.145672178	1.555051768	1.643295866	0.983290625	1.471814058	0.425799302	0.534342399	0.455547294	4.35225316	2.4395142	3.181600719	1.34379	1.68572	1.0654	0.387333	0.651344	8.81321e-07	0.28668	0.761822	0.278873	0.681742	0.983032	2.04518e-07	0.305922	0.295505	0.276224	0.0238342	0.602689	0.863011
Tnc	Tnc	23.04346385	15.86719474	17.43890655	35.22583665	27.09059885	24.36369782	5.104989248	1.53675E-07	0.198208862	0.259404015	0.47840229	1.168736088	0.523950827	0.310287846	2.285230013	8.610293567	8.327822787	10.21471914	0.112283952	1.228494159	1.139545747	0.687621	1.64219	2.63981	14.5109	41.4329	10.9997	22.8178	25.5764	2.2147	0.1418	98.0904	9.2041	32.3882	52.184	6.55682	0.114333	23.6027	22.7552
Fn1	Fn1	4.893312884	5.687292016	4.931702218	5.824395653	7.313583275	10.72930368	1.111692514	0.012917577	0.141269423	4.101014617	5.518588321	6.302540064	3.35470459	3.489328194	4.950170526	3.146572816	5.791350041	8.053570714	5.406958538	2.181194349	1.342484885	4.16457	1.33087	1.23227	3.81616	2.84605	6.45533	4.52529	5.9075	5.81211	7.4503	4.59921	2.35741	3.32063	5.70431	7.38516	2.70322	3.77582	3.21499
