# Supplementary material for: Mouse HSA+ immature cardiomyocytes persist in the adult heart and expand after ischemic injury
Source: PLoS Biol. 2019 Jun 27;17(6):e3000335. doi: 10.1371/journal.pbio.3000335 (PMC6619826; doi:10.1371/journal.pbio.3000335)
Supplement: S2 Data — The numbers of HSA+ CMs (± SD) counted in E 13.5, E 17.5, and P7 shown in Fig 4E in 3 independent experiments. Number of CFSE+ CMs (E15.5 and P1 HSA+ Hoechst+ or Cav3+ Hoechst+) counted per section, in 10 consecutive sections, in 2 independent experiments shown in Fig 4G. Cav3, Caveolin-3; CFSE,; CM, cardiomyocyte; E, embryonic day; HSA, heat stable antigen; P, postnatal day. (XLSX) [file pbio.3000335.s014.xlsx]

## Sheet: Data_Fig4E
	Plot HSA + CMs:
E13.5	70.81 ± 8
	51.56 ± 4.78
	51 ± 5.7
E17.5	39.99 ± 4.9
	41 ± 5.7
	34 ±4.33
P7	5 ± 1.7
	7 ± 2.6
	2.5 ± 0.9

## Sheet: Data_Fig4G
		Samples	Injected pop	slide number	CSFE+	Per 5000 cells injected
E15	exp 5	explants 5L	HSA+	1	4	4
				2	10	10
				3	12	12
				4	0	0
				5	0	0
				6	0	0
				7	0	0
				8	0	0
				9	0	0
				10	0	0
		explants 5R	HSA+	1	6	6
				2	19	19
				3	22	22
				4	4	4
				5	20	20
				6	0	0
				7	0	0
				8	0	0
				9	0	0
				10	0	0
		explants 4L	Cav3+	1	0	0
				2	0	0
				3	0	0
				4	0	0
				5	0	0
				6	0	0
				7	0	0
				8	0	0
		explants 4R	Cav3+	1	0	0
				2	0	0
				3	0	0
				4	0	0
				5	0	0
				6	0	0
				7	0	0
				8	0	0
				9	0	0
				10	0	0
P1		explants 2R	HSA+	1	17	17
				2	4	4
				3	5	5
				4	3	3
				5	10	10
				6	0	0
				7	0	0
				8	0	0
				9	0	0
				10	0	0
		explants 2L	HSA+	1	16	16
				2	3	3
				3	3	3
				4	9	9
				5	9	9
				6	0	0
				7	0	0
				8	0	0
				9	0	0
				10	0	0
		explants 3L	Cav3+	1	5	5
				2	3	3
				3	0	0
				4	0	0
				5	0	0
				6	0	0
				7	0	0
				8	0	0
				9	0	0
				10	0	0
		explants 3R	Cav3+	1	0	0
				2	0	0
				3	3	3
				4	0	0
				5	0	0
				6	0	0
				7	0	0
				8	0	0
				9	0	0
				10	0	0
	exp 6	explants 5R	HSA+	1	40	20
				2	58	29
				3	46	23
				4	0	0
				5	0	0
				6	0	0
				7	0	0
				8	0	0
				9	0	0
				10	0	0
		explants 5L	HSA+	1	0	0
				2	0	0
				3	38	19
				4	69	34.5
				5	88	44
				6	0	0
				7	0	0
				8	0	0
				9	0	0
				10	0	0
		explants 1R	Cav3+	1	7	3.5
				2	12	6
				3	0	0
				4	4	2
				5	0	0
				6	0	0
				7	0	0
				8	0	0
				9	0	0
				10	0	0
		explants 3L	Cav3+	1	2	1
				2	12	6
				3	2	1
				4	0	0
				5	0	0
				6	0	0
				7	0	0
				8	0	0
				9	0	0
				10	0	0
