# Supplementary material for: Mouse HSA+ immature cardiomyocytes persist in the adult heart and expand after ischemic injury
Source: PLoS Biol. 2019 Jun 27;17(6):e3000335. doi: 10.1371/journal.pbio.3000335 (PMC6619826; doi:10.1371/journal.pbio.3000335)
Supplement: S3 Data — Ct values obtained in single-cell multiplex qRT-PCR using the Biomark platform for the indicated genes (columns) for P1 Cav3+ or HSA+ CMs (rows) shown in Fig 5A. Frequencies of single CMs (P1 Cav3+ or HSA+) expressing the indicated transcripts (columns) shown in Fig 5B. Ct values of individual HSA+ or Cav3+ CMs shown in Fig 5C and corresponding to the amplification shown in Fig 5A. Cav3, Caveolin-3; CM, cardiomyocyte; Ct, cycle threshold value; HSA, heat stable antigen; P, postnatal day; qRT-PCR, quantitative real time polymerase chain reaction. (XLSX) [file pbio.3000335.s015.xlsx]

## Sheet: data_Fig5A 
	Isl1	Nkx2.5	Gata4	Tbx5	Tnnt2	Myh7	Myh6	Gja1	Gja5	Gjc1	Tbx20	Acta2	Vim	Col3a1	Des	Hcn4	Cav3	Rgs4	Hopx	Arnt	Egln1	Mt1	Slc2a4	Cdkn1a	Hif1a	Myl1	Casq1	Tnnt1	Vhl	MKi67	Gapdh	Hprt	Actnb
P1CD24+s49	-40	-16.248	-16.7353	-15.7426	-11.5704	-11.4409	-12.9927	-40	-40	-40	-14.324	-11.9378	-13.9259	-40	-13.3177	-40	-16.5535	-40	-17.6226	-17.7477	-15.4698	-18.3467	-40	-40	-15.015	-40	-19.6842	-16.5843	-40	-40	-12.4535	-22.0987	-40
P1CD24+s65	-40	-18.3934	-15.729	-17.5305	-11.228	-12.5617	-12.9339	-24.8846	-40	-21.7731	-14.9942	-13.6234	-16.1297	-40	-13.1643	-40	-16.3273	-40	-15.8447	-17.9543	-16.3165	-40	-40	-24.9056	-14.4927	-40	-40	-26.7928	-40	-40	-13.503	-22.4637	-40
P1CD24+s80	-40	-40	-16.9664	-18.7402	-11.7818	-13.8469	-14.6447	-19.4491	-40	-40	-17.2381	-13.7923	-40	-40	-13.7866	-40	-16.6767	-40	-16.6692	-40	-17.6383	-40	-40	-40	-16.6808	-40	-40	-18.5185	-40	-40	-14.8728	-24.3227	-26.3278
P1CD24+s88	-40	-17.1433	-18.1043	-15.0675	-13.2048	-40	-14.1352	-19.1539	-40	-40	-16.4522	-18.1925	-40	-40	-15.6512	-40	-19.1414	-40	-17.4491	-17.5278	-17.5393	-40	-40	-40	-16.6675	-40	-40	-16.9231	-40	-40	-15.7662	-24.8693	-20.0294
P1CD24+s50	-40	-40	-18.8006	-18.0712	-12.4247	-11.7464	-13.2269	-40	-40	-21.1068	-15.9248	-15.3174	-19.2331	-40	-14.6523	-20.0885	-17.3399	-40	-16.5097	-17.8778	-16.194	-40	-40	-19.1231	-14.7521	-40	-40	-18.6916	-40	-40	-13.6311	-40	-40
P1CD24+s66	-40	-18.3056	-19.8663	-16.2785	-11.1522	-12.222	-12.6812	-18.5459	-40	-20.9127	-16.0891	-12.6993	-15.8894	-40	-12.9905	-40	-15.8821	-40	-15.8177	-16.0133	-15.9309	-20.5876	-40	-19.0986	-14.254	-40	-40	-17.2267	-40	-40	-12.5563	-21.5139	-20.1878
P1CD24+s74	-40	-15.9119	-18.6963	-16.6432	-11.6598	-11.7312	-12.1229	-40	-40	-19.1212	-17.8141	-40	-18.5232	-40	-14.769	-40	-17.1931	-40	-18.438	-18.1821	-15.9371	-40	-40	-40	-14.388	-40	-20.2488	-40	-40	-40	-14.812	-26.3861	-40
P1CD24+s81	-40	-17.3573	-16.5928	-19.2239	-11.7391	-13.659	-13.3272	-19.7194	-40	-19.857	-17.4979	-14.8928	-17.5248	-40	-13.844	-40	-17.2772	-40	-16.2758	-16.9379	-16.8713	-19.4325	-40	-40	-15.2084	-40	-17.1071	-40	-40	-40	-14.5573	-21.7242	-40
P1CD24+s89	-40	-16.5772	-19.0696	-40	-11.4172	-12.3497	-13.1884	-18.2596	-40	-21.3551	-15.7521	-10.5893	-16.8622	-40	-15.2002	-40	-15.821	-40	-16.017	-16.4841	-16.3786	-40	-40	-40	-15.4124	-40	-17.7857	-18.0928	-40	-40	-12.7795	-22.1517	-40
P1CD24+s59	-40	-18.5755	-18.0136	-18.9682	-11.5445	-11.7069	-13.7107	-40	-40	-40	-14.5629	-13.2862	-14.4412	-40	-12.6565	-20.2349	-15.9553	-40	-17.2742	-17.0657	-16.5831	-17.4102	-40	-19.4558	-13.7573	-40	-12.0261	-17.2786	-40	-40	-12.8035	-22.6029	-19.6809
P1CD24+s67	-40	-16.6539	-16.9468	-15.9114	-10.4379	-10.6436	-13.2408	-19.4063	-40	-20.8909	-14.172	-14.8045	-13.5977	-40	-14.0328	-40	-15.9973	-40	-16.5122	-16.4034	-13.9003	-18.3737	-40	-19.1785	-13.6988	-40	-40	-18.7516	-40	-15.6018	-11.7371	-19.9709	-40
P1CD24+s75	-40	-18.3171	-18.0554	-18.0403	-11.4841	-11.4677	-13.3857	-40	-19.2164	-20.0124	-16.6241	-14.2243	-15.7038	-40	-14.2617	-40	-15.8886	-40	-16.1301	-40	-16.8494	-18.9565	-40	-40	-15.7857	-40	-40	-18.0778	-40	-40	-14.0225	-21.6366	-40
P1CD24+s68	-40	-17.2356	-18.2744	-17.1977	-12.3528	-13.7916	-12.7543	-40	-40	-20.8894	-16.6628	-40	-40	-40	-14.8397	-40	-16.9452	-40	-16.7766	-40	-17.6833	-40	-40	-40	-18.2646	-40	-40	-40	-40	-40	-14.4624	-24.0583	-40
P1CD24+s53	-40	-16.5141	-18.0159	-18.6295	-12.4337	-11.6555	-13.4474	-18.8346	-40	-40	-15.9125	-13.8433	-14.98	-40	-14.3253	-40	-15.747	-40	-17.0036	-17.4247	-15.9549	-20.7288	-40	-40	-16.2133	-40	-17.9731	-40	-40	-40	-12.893	-22.4218	-40
P1CD24+s61	-40	-17.497	-17.9286	-18.392	-12.3308	-12.1547	-13.1333	-40	-40	-21.424	-15.6868	-12.2433	-16.7386	-40	-15.4361	-20.3142	-15.9839	-40	-17.7529	-18.1817	-17.3387	-18.1022	-40	-40	-15.546	-40	-40	-19.144	-40	-40	-14.8216	-25.8397	-40
P1CD24+s54	-40	-40	-40	-20.1977	-12.8948	-14.256	-14.1956	-40	-40	-40	-18.6955	-18.2539	-17.5543	-40	-15.5959	-40	-20.0813	-40	-18.7539	-40	-18.4775	-40	-40	-40	-17.1725	-40	-40	-40	-40	-40	-15.1788	-40	-40
P1CD24+s70	-40	-17.3148	-16.5977	-16.8748	-10.6121	-10.6475	-11.3123	-18.9694	-40	-21.1972	-15.842	-11.3323	-15.593	-40	-12.9895	-40	-16.0408	-40	-16.2978	-40	-16.1438	-21.1998	-40	-19.5853	-14.784	-40	-40	-40	-40	-40	-12.8999	-22.3247	-20.0587
P1CD24+s85	-40	-18.8336	-17.4261	-18.0307	-12.556	-14.3123	-13.8696	-19.5918	-40	-21.0445	-15.6657	-18.5671	-15.1278	-40	-14.5141	-40	-17.6472	-40	-16.7961	-16.951	-15.9508	-40	-40	-40	-16.364	-40	-40	-18.0937	-40	-40	-12.968	-23.1924	-40
P1CD24+s93	-40	-16.6654	-17.0995	-18.3494	-10.9243	-15.9715	-11.4621	-18.163	-40	-20.2691	-14.9541	-12.8491	-17.8137	-40	-13.293	-40	-15.7085	-40	-16.9984	-16.5073	-15.5186	-40	-40	-40	-15.4488	-40	-19.6256	-16.7666	-40	-40	-12.9969	-22.2448	-25.4089
P1CD24+s55	-40	-40	-18.0932	-17.7379	-11.1551	-12.6869	-13.5564	-17.8371	-40	-21.4099	-15.4906	-15.912	-16.4484	-40	-15.7374	-40	-16.1032	-40	-16.1931	-16.0595	-16.8642	-40	-40	-40	-16.0172	-40	-18.7176	-19.9216	-40	-40	-14.5569	-21.701	-19.7672
P1CD24+s63	-40	-17.6317	-17.198	-17.3849	-11.7178	-12.8969	-12.3581	-19.6727	-40	-19.646	-15.4494	-13.3311	-16.396	-40	-14.2023	-40	-16.9448	-40	-18.0526	-18.0667	-16.6267	-40	-40	-40	-16.0183	-40	-19.3836	-18.7563	-40	-40	-14.7642	-23.312	-40
P1CD24+s71	-40	-15.402	-16.7044	-17.2639	-11.5614	-14.1375	-12.2246	-40	-40	-19.7696	-15.8042	-40	-16.0609	-40	-13.4391	-40	-16.7193	-40	-14.8303	-15.8611	-16.2164	-40	-40	-40	-15.99	-40	-40	-19.0967	-40	-40	-13.2169	-23.1445	-40
P1CD24+s94	-40	-16.0107	-17.4584	-19.5839	-11.5954	-13.2043	-12.3638	-29.5052	-40	-20.7262	-14.5318	-11.5638	-17.4321	-40	-13.2732	-40	-16.0041	-40	-16.4155	-40	-15.1989	-16.8052	-40	-19.0312	-15.7319	-40	-18.7707	-17.9418	-40	-40	-12.3611	-23.9636	-40
P1CD24+s64	-40	-16.6757	-17.7233	-17.9006	-12.1279	-12.0652	-13.8196	-40	-40	-40	-16.3797	-12.3098	-14.9635	-40	-13.3876	-40	-17.5441	-40	-17.7344	-17.6928	-17.2254	-18.5723	-40	-18.4708	-15.4376	-40	-18.5987	-18.9577	-40	-40	-13.258	-22.9624	-20.4114
P1CD24+s80	-40	-40	-19.1192	-13.5377	-13.6454	-17.8794	-12.2199	-20.8347	-19.3636	-40	-15.3711	-40	-16.1416	-40	-16.0289	-40	-17.97	-40	-18.8521	-17.9363	-16.3502	-40	-40	-40	-15.6121	-40	-40	-17.8971	-40	-40	-13.8277	-40	-25.8809
P1CD24+s95	-40	-16.0288	-17.5712	-17.1132	-10.754	-11.5252	-10.758	-40	-40	-40	-15.9466	-13.1174	-16.9744	-40	-12.7865	-40	-15.4965	-40	-14.8448	-16.5606	-15.6969	-19.6003	-40	-40	-14.092	-40	-19.9216	-17.3339	-40	-40	-12.4483	-24.475	-20.3325
P1CD24+s1	-40	-17.3697	-20.7091	-16.7212	-13.2021	-40	-14.7519	-40	-19.7976	-40	-20.7676	-40	-18.0823	-40	-16.2263	-40	-18.2925	-40	-19.5834	-18.3191	-20.7913	-20.8536	-40	-40	-20.031	-40	-40	-19.226	-40	-40	-14.4735	-29.5259	-40
P1CD24+s9	-40	-40	-20.4976	-40	-13.9135	-13.6567	-16.4872	-40	-40	-40	-21.1669	-14.1747	-17.1247	-40	-19.8087	-40	-18.26	-40	-19.2025	-40	-19.5976	-40	-40	-40	-40	-40	-40	-16.0521	-40	-40	-14.3369	-24.6575	-40
P1CD24+s17	-40	-15.2694	-16.3214	-19.3386	-10.3017	-13.9124	-10.9618	-19.805	-40	-40	-18.2913	-40	-40	-40	-14.1857	-40	-16.0717	-40	-14.1101	-40	-17.1032	-17.8679	-19.455	-40	-18.3881	-40	-20.2408	-17.9807	-40	-40	-11.3441	-22.1607	-20.4589
P1CD24+s25	-40	-40	-19.8719	-40	-13.6985	-40	-15.2206	-40	-40	-40	-40	-18.8326	-18.5298	-40	-17.1347	-40	-19.5967	-40	-17.9222	-40	-40	-20.2225	-40	-40	-19.5624	-40	-40	-19.8461	-19.8866	-40	-14.4725	-40	-40
P1CD24+s33	-40	-40	-40	-40	-13.8486	-40	-14.7364	-40	-40	-40	-22.7211	-14.4458	-40	-40	-18.0002	-40	-20.6953	-40	-40	-40	-20.4578	-40	-40	-40	-19.6163	-40	-40	-40	-40	-40	-15.0612	-24.0532	-40
P1CD24+s41	-40	-40	-19.1728	-40	-11.8744	-18.7215	-12.742	-19.8289	-40	-40	-18.5351	-15.1904	-40	-40	-15.422	-40	-17.6218	-40	-14.9265	-18.7635	-20.0798	-40	-40	-40	-18.4658	-40	-40	-40	-40	-40	-12.9327	-24.0598	-40
P1CD24+s2	-40	-40	-40	-40	-12.8975	-40	-14.0877	-40	-40	-40	-18.4447	-13.383	-40	-40	-16.489	-40	-18.9073	-40	-19.3329	-40	-19.5127	-40	-40	-40	-20.1853	-40	-40	-40	-40	-40	-14.4871	-24.7144	-19.2898
P1CD24+s10	-40	-14.5574	-16.8427	-17.6373	-10.8992	-16.7416	-11.7217	-40	-40	-18.3133	-16.6645	-18.7257	-18.4487	-40	-13.773	-40	-15.8081	-40	-15.927	-40	-16.7728	-17.7924	-17.1899	-40	-15.2947	-40	-40	-40	-40	-40	-12.2987	-24.0678	-19.4125
P1CD24+s18	-40	-18.6065	-19.9987	-19.1533	-12.519	-13.778	-13.5515	-40	-40	-40	-20.543	-40	-16.5361	-40	-15.3539	-40	-18.7425	-40	-15.5694	-17.1878	-19.7755	-19.844	-40	-40	-18.6847	-40	-40	-18.6381	-40	-40	-14.1926	-25.284	-40
P1CD24+s26	-40	-16.2104	-40	-40	-12.5736	-12.6814	-13.2201	-40	-40	-40	-19.8725	-18.871	-19.4925	-40	-15.2064	-20.0309	-16.6204	-40	-17.124	-40	-19.9428	-18.5426	-40	-40	-17.3044	-40	-19.7075	-19.2704	-40	-40	-14.2233	-23.2096	-20.3228
P1CD24+s42	-40	-18.94	-18.8308	-40	-13.2413	-40	-13.3928	-40	-40	-40	-20.8333	-15.8816	-40	-40	-17.0823	-40	-18.6525	-40	-17.9699	-40	-40	-40	-40	-40	-18.453	-40	-40	-40	-40	-40	-14.6178	-40	-20.6526
P1CD24+s3	-40	-17.4862	-40	-17.1556	-12.6955	-17.3296	-13.7769	-40	-19.387	-40	-18.0345	-40	-16.1196	-40	-15.2759	-40	-19.3941	-40	-18.3917	-40	-19.784	-20.8173	-40	-40	-17.1437	-40	-20.1381	-40	-19.6246	-40	-13.317	-40	-40
P1CD24+s19	-40	-40	-40	-19.7869	-16.7476	-40	-17.8009	-40	-40	-20.7108	-40	-40	-19.6847	-40	-20.4086	-40	-40	-40	-19.2272	-40	-40	-40	-40	-40	-40	-40	-20.5927	-40	-40	-40	-16.9347	-40	-20.3021
P1CD24+s27	-40	-18.5072	-18.2929	-40	-13.1333	-18.8553	-14.3887	-40	-40	-40	-21.5306	-14.3985	-40	-40	-15.8283	-40	-20.4888	-40	-18.9619	-40	-40	-40	-40	-40	-18.82	-40	-40	-19.7097	-40	-40	-15.104	-24.1303	-40
P1CD24+s35	-40	-40	-19.0938	-17.7277	-13.6252	-40	-14.1886	-40	-40	-40	-20.0002	-40	-18.8905	-40	-17.4589	-40	-40	-40	-18.0249	-40	-20.7668	-18.4547	-40	-40	-40	-40	-20.4682	-19.7596	-40	-40	-15.4943	-40	-40
P1CD24+s4	-40	-15.9507	-15.5193	-18.0779	-10.5495	-40	-10.8231	-16.791	-40	-40	-16.2173	-13.1408	-19.1955	-40	-14.5469	-40	-15.7866	-40	-13.6443	-16.3225	-16.504	-16.7616	-40	-40	-14.8859	-40	-40	-40	-40	-40	-12.7431	-21.6591	-20.4119
P1CD24+s12	-40	-40	-19.8383	-40	-15.0703	-40	-17.1912	-40	-40	-40	-40	-40	-40	-40	-40	-40	-20.4523	-40	-40	-40	-40	-40	-40	-40	-19.684	-40	-40	-40	-40	-40	-18.2984	-40	-40
P1CD24+s20	-40	-40	-20.5364	-20.2207	-11.8025	-18.135	-12.5632	-40	-40	-40	-18.5527	-11.8599	-17.1312	-40	-15.8108	-40	-15.9501	-40	-18.9998	-40	-19.413	-19.7081	-40	-19.9257	-17.1152	-40	-40	-19.5768	-40	-40	-13.6471	-22.6955	-19.7105
P1CD24+s28	-40	-40	-40	-40	-17.8793	-40	-18.3616	-40	-40	-40	-40	-40	-40	-40	-40	-40	-40	-40	-40	-40	-40	-40	-40	-40	-40	-40	-40	-40	-40	-40	-19.9966	-40	-40
P1CD24+s44	-40	-15.405	-15.0207	-16.2126	-10.3628	-11.2285	-11.967	-21.2883	-40	-19.9234	-15.3614	-12.5841	-15.3308	-40	-13.6715	-40	-15.3109	-40	-14.9299	-16.1365	-16.5025	-17.2299	-19.8749	-40	-16.0645	-40	-40	-16.6393	-40	-40	-11.963	-21.0228	-20.8431
P1CD24+s13	-40	-40	-17.8034	-19.8263	-12.2756	-13.961	-13.3308	-19.7184	-40	-40	-20.1313	-12.9767	-15.3391	-40	-14.8585	-40	-18.0463	-40	-15.726	-18.313	-19.7298	-18.0463	-40	-40	-17.2548	-40	-18.3571	-40	-40	-40	-13.4019	-23.8667	-20.8854
P1CD24+s21	-40	-16.629	-16.77	-40	-11.8101	-19.7711	-13.4704	-20.0774	-40	-40	-17.7056	-14.8217	-16.7769	-40	-14.9288	-40	-17.7973	-40	-17.3485	-17.8052	-18.8895	-18.5683	-40	-40	-18.1593	-40	-40	-19.4712	-40	-40	-12.7976	-22.6312	-20.2171
P1CD24+s45	-40	-16.1883	-17.7743	-20.2313	-12.1142	-40	-13.0723	-40	-40	-40	-17.9166	-17.7051	-15.1379	-40	-15.0231	-40	-17.1362	-40	-15.6175	-17.9256	-19.9625	-40	-40	-40	-16.2003	-40	-20.1452	-19.8258	-40	-40	-13.7906	-40	-40
P1CD24+s38	-40	-40	-19.949	-20.4915	-14.8371	-20.0867	-15.3402	-40	-40	-40	-21.0458	-40	-17.7485	-40	-18.579	-40	-40	-40	-18.1667	-40	-40	-40	-40	-40	-18.589	-40	-40	-40	-40	-40	-15.7491	-24.6032	-40
P1CD24+s46	-40	-17.5317	-16.7382	-20.0627	-11.603	-12.9187	-12.6778	-40	-40	-19.6825	-16.2638	-40	-14.8279	-40	-14.2272	-19.401	-15.5243	-40	-16.3567	-18.4311	-17.8179	-18.6134	-19.1542	-40	-14.5146	-40	-15.9558	-15.5292	-40	-40	-13.3853	-21.7238	-18.2269
P1CD24+s23	-40	-17.5632	-18.7822	-17.8118	-13.1414	-40	-13.9472	-40	-40	-40	-40	-18.8455	-16.6161	-40	-15.9703	-40	-18.8261	-40	-17.7439	-40	-20.7691	-18.225	-40	-40	-24.8983	-40	-40	-40	-40	-40	-14.1668	-40	-40
P1CD24+s31	-40	-40	-19.7424	-19.531	-11.7862	-17.01	-14.6335	-40	-40	-40	-19.6325	-13.9957	-20.9144	-40	-15.4171	-40	-16.671	-40	-15.974	-18.4407	-19.1999	-18.2844	-40	-40	-17.8674	-40	-40	-18.8899	-40	-40	-12.4085	-24.8681	-20.8852
P1CD24+s47	-40	-40	-40	-40	-15.2933	-40	-16.571	-40	-40	-40	-40	-40	-18.5751	-40	-20.3747	-40	-21.2909	-40	-19.0929	-40	-40	-40	-40	-40	-19.3399	-40	-19.993	-40	-40	-40	-16.28	-40	-40
P1CD24+s8	-40	-40	-17.7093	-40	-12.3816	-13.3947	-13.3376	-40	-40	-40	-17.4155	-15.1702	-16.6183	-40	-15.665	-40	-16.9494	-40	-18.9255	-40	-18.7709	-40	-40	-40	-40	-40	-19.8677	-17.2208	-40	-40	-13.8657	-21.9057	-40
P1CD24+s32	-40	-18.562	-19.6662	-19.2674	-12.4428	-17.6704	-13.7114	-20.0184	-40	-40	-17.6958	-15.6316	-18.0473	-40	-16.3116	-40	-20.6998	-40	-16.6677	-18.2719	-18.5679	-18.0544	-40	-40	-19.5289	-40	-40	-17.6796	-40	-40	-14.2755	-40	-40
P1CD24+s48	-40	-20.4987	-15.741	-16.7229	-10.7787	-11.8706	-12.1625	-19.6558	-40	-19.7987	-18.2404	-15.7425	-18.4565	-40	-13.4407	-40	-16.9318	-40	-14.0539	-18.7881	-17.2592	-17.0846	-40	-40	-14.6709	-40	-18.5756	-15.7809	-40	-40	-12.8317	-24.4033	-19.5487
P1Cav3+s1	-40	-18.681	-19.951	-40	-12.0457	-40	-13.8134	-40	-40	-40	-19.2863	-15.0166	-16.9072	-40	-16.9109	-21.46	-17.2263	-40	-16.8349	-40	-18.5003	-40	-40	-40	-17.196	-40	-40	-17.5721	-40	-40	-14.3869	-23.8955	-40
P1Cav3+s33	-40	-16.6233	-16.9152	-18.2476	-10.8305	-16.29	-11.5652	-20.0468	-40	-19.1468	-18.376	-13.7542	-17.1318	-40	-13.6046	-40	-16.2035	-40	-14.758	-16.1064	-16.5539	-17.3159	-40	-40	-16.479	-40	-19.1418	-18.1134	-40	-40	-11.5812	-21.1193	-19.633
P1Cav3+s18	-40	-40	-17.5444	-40	-16.7718	-40	-18.474	-40	-40	-18.7692	-19.1644	-10.6074	-12.9209	-17.998	-18.4519	-40	-19.6014	-18.8468	-40	-17.6671	-19.636	-40	-40	-40	-17.2411	-40	-40	-19.3359	-19.3023	-40	-15.4158	-40	-18.1185
P1Cav3+s34	-40	-16.4747	-40	-19.9269	-13.5559	-20.2768	-14.7404	-40	-40	-19.6605	-20.4814	-19.8044	-40	-40	-18.5797	-40	-20.4373	-40	-19.0655	-40	-40	-40	-40	-40	-17.6338	-40	-40	-18.2947	-40	-40	-15.3088	-40	-19.6589
P1Cav3+s42	-40	-16.959	-16.3316	-17.4681	-11.154	-17.2968	-11.1742	-40	-40	-19.768	-18.2213	-17.5479	-17.3843	-40	-14.5837	-40	-16.6052	-40	-15.2452	-16.9423	-16.8669	-18.9501	-40	-40	-15.9751	-40	-18.5447	-18.1947	-18.9595	-40	-12.3782	-20.6735	-40
P1Cav3+s43	-40	-16.4421	-15.9488	-19.2134	-10.4142	-17.6986	-10.9748	-17.5262	-40	-20.4185	-15.4002	-12.0207	-17.3321	-40	-14.376	-40	-15.7818	-40	-15.2625	-16.4685	-16.9174	-17.2928	-19.1477	-40	-16.2873	-40	-40	-16.6486	-40	-40	-11.487	-21.7316	-19.4729
P1Cav3+s5	-40	-40	-19.5475	-40	-12.067	-17.7102	-12.7533	-40	-40	-40	-19.3499	-14.9292	-40	-40	-15.4435	-40	-17.1806	-40	-16.6438	-40	-20.096	-40	-40	-40	-19.037	-40	-40	-40	-40	-40	-13.2495	-23.4738	-20.1395
P1Cav3+s21	-40	-16.5114	-17.5188	-15.8697	-11.2174	-17.4107	-13.9014	-40	-40	-40	-16.3843	-40	-14.7846	-40	-14.4464	-40	-16.6852	-40	-15.7609	-40	-19.4716	-40	-40	-40	-19.4638	-40	-19.8244	-17.4346	-40	-40	-12.3859	-22.3737	-18.9783
P1Cav3+s14	-40	-17.4604	-17.6766	-19.6383	-12.0737	-13.5662	-14.1405	-40	-40	-40	-19.564	-11.7751	-16.2329	-40	-15.6651	-40	-17.487	-40	-14.935	-17.7947	-19.3688	-17.0627	-40	-40	-15.9185	-40	-13.6231	-19.1679	-40	-40	-13.3411	-22.3807	-19.775
P1Cav3+s22	-40	-14.8232	-15.5749	-14.0083	-11.3932	-40	-11.5968	-40	-17.5646	-18.5309	-14.7097	-40	-16.8055	-40	-15.0732	-40	-18.3264	-40	-15.6845	-16.2015	-16.9851	-40	-40	-40	-16.258	-40	-40	-17.567	-40	-40	-13.3059	-21.7722	-23.5365
P1Cav3+s30	-40	-17.2305	-16.4989	-16.6961	-11.264	-13.3842	-12.9592	-18.1151	-40	-40	-15.8284	-14.6361	-17.2614	-40	-14.7615	-40	-16.4826	-40	-15.3028	-16.7531	-17.7989	-40	-40	-40	-15.9789	-40	-40	-16.7902	-40	-40	-12.4999	-40	-40
P1Cav3+s46	-40	-18.3603	-40	-17.7258	-12.7604	-15.8992	-14.5908	-40	-40	-40	-19.8809	-16.6138	-18.7847	-40	-20.0542	-40	-40	-40	-40	-17.7085	-40	-40	-18.4292	-40	-18.9947	-40	-40	-18.5775	-40	-40	-29.2384	-40	-16.6311
P1Cav3+s23	-40	-18.0639	-17.4794	-19.6	-11.9634	-40	-13.1001	-40	-40	-40	-18.9322	-18.3407	-19.2869	-40	-14.6612	-40	-16.7684	-40	-15.7868	-17.8402	-18.4046	-40	-40	-40	-16.0687	-40	-40	-18.0304	-40	-40	-15.2555	-21.7552	-40
P1Cav3+s47	-40	-40	-19.0411	-19.3535	-19.4234	-40	-19.3772	-19.5047	-40	-40	-19.5525	-40	-14.8077	-11.9221	-40	-40	-40	-40	-40	-40	-18.417	-40	-40	-40	-17.4436	-40	-40	-40	-40	-40	-15.4185	-25.059	-17.787
P1Cav3+s48	-40	-17.4593	-15.1749	-17.2635	-11.3887	-40	-12.5675	-40	-40	-17.5396	-16.5285	-40	-15.317	-19.9967	-16.0526	-40	-18.5195	-40	-15.4731	-18.256	-16.742	-17.5244	-40	-40	-15.7597	-40	-40	-18.1356	-40	-16.9246	-13.5772	-21.5961	-19.5884
P1Cav3+s73	-40	-16.739	-17.1831	-19.3089	-10.5725	-9.67249	-12.2526	-19.3045	-40	-21.202	-15.7304	-14.0381	-15.4238	-40	-13.6394	-40	-15.3969	-40	-16.3167	-16.3926	-15.2634	-17.5422	-40	-40	-14.8199	-40	-40	-40	-40	-40	-12.0619	-20.585	-40
P1Cav3+s80	-40	-17.6023	-18.1322	-17.1203	-11.9947	-11.1891	-12.8694	-19.2741	-40	-28.4433	-17.9234	-40	-16.8036	-40	-14.9296	-40	-17.1016	-40	-16.5833	-40	-16.7346	-40	-40	-40	-17.0122	-40	-19.3017	-19.2264	-40	-40	-14.9066	-22.252	-19.5078
P1Cav3+s66	-40	-16.0786	-16.4408	-17.5777	-11.0164	-11.8569	-12.3724	-40	-40	-21.1387	-15.3405	-13.0255	-13.9188	-40	-13.3817	-40	-15.8511	-40	-14.3196	-16.0677	-14.9242	-16.8595	-40	-40	-15.0102	-40	-13.9244	-40	-40	-40	-12.163	-19.9394	-18.8247
P1Cav3+s74	-40	-15.662	-17.2586	-17.5159	-11.1504	-11.1544	-12.1728	-40	-40	-40	-17.1081	-15.1475	-16.7254	-20.1029	-13.9637	-40	-16.4853	-40	-16.1444	-17.2301	-16.3385	-40	-40	-40	-16.7955	-40	-40	-18.6556	-40	-40	-13.7295	-40	-18.2554
P1Cav3+s81	-40	-16.4395	-17.2644	-17.7077	-11.0582	-12.0582	-12.8072	-18.8125	-40	-18.0264	-15.4974	-13.2723	-15.1349	-40	-13.2921	-40	-16.3738	-40	-15.8682	-16.2913	-15.5345	-19.4242	-40	-17.7938	-14.1551	-40	-17.9421	-17.7278	-40	-16.4314	-12.8256	-21.4161	-40
P1Cav3+s59	-40	-17.6546	-19.4938	-17.8862	-11.6857	-11.5783	-11.9962	-40	-40	-40	-16.0595	-13.0763	-17.6248	-24.5725	-15.2721	-40	-15.9549	-40	-18.6509	-40	-17.5648	-19.2115	-40	-40	-15.6753	-40	-40	-16.7833	-40	-40	-14.5757	-23.3817	-27.6421
P1Cav3+s61	-40	-17.923	-16.5974	-17.2262	-10.5264	-10.7796	-12.4289	-40	-40	-40	-15.4751	-14.7235	-15.1437	-40	-13.0068	-20.7031	-16.4069	-40	-15.1455	-17.7633	-16.855	-18.1299	-40	-16.7023	-15.7476	-40	-13.8938	-18.2815	-40	-40	-12.4441	-20.9654	-40
P1Cav3+s62	-40	-15.7231	-16.6461	-13.4537	-10.5295	-17.0783	-11.8778	-40	-22.7615	-19.0609	-14.5135	-40	-13.3145	-40	-12.5167	-40	-14.2745	-40	-16.4511	-16.4146	-15.619	-17.4402	-40	-40	-14.477	-20.223	-16.648	-16.4056	-19.72	-40	-12.0088	-21.8014	-19.5371
P1Cav3+s93	-40	-17.8706	-17.3187	-20.7811	-11.5932	-10.7788	-11.8892	-40	-40	-19.8208	-16.7029	-13.426	-16.6563	-21.6348	-14.6997	-40	-17.0007	-40	-16.4322	-17.851	-16.8258	-40	-40	-40	-15.7861	-40	-40	-40	-40	-40	-14.6185	-23.3169	-18.9914
P1Cav3+s79	-40	-16.7272	-17.5842	-14.1004	-11.6653	-40	-12.6462	-40	-18.9251	-20.5798	-13.9945	-22.9546	-17.1134	-40	-14.3248	-40	-17.2568	-40	-16.9205	-16.4371	-15.9983	-19.6915	-18.7869	-18.9396	-15.8811	-21.0347	-40	-16.0466	-40	-40	-13.1305	-24.0102	-40
P1Cav3+s56	-40	-15.8238	-19.7813	-18.2743	-11.792	-11.4432	-12.0474	-19.517	-40	-40	-17.9003	-40	-16.6586	-40	-15.6934	-40	-16.5243	-40	-16.3725	-40	-18.3593	-18.8263	-40	-40	-19.0291	-40	-40	-40	-40	-40	-13.6441	-23.4765	-40
P1Cav3+s64	-40	-40	-20.1612	-40	-17.5817	-40	-40	-40	-40	-16.9876	-18.2437	-10.9439	-13.3539	-14.7331	-15.6873	-40	-40	-16.6329	-40	-16.7366	-19.6219	-40	-40	-40	-15.3249	-40	-19.643	-40	-40	-40	-15.3166	-22.4368	-17.4428

## Sheet: data_Fig5B
	Isl1	Nkx2.5	Gata4	Tbx5	Myl2	Myl7	Tnnt2	Myh7	Myh6	Gja1	Gja5	Gjc1	Tbx20	Acta2	Vim	Col3a1	Des	Hcn4	Cav3	Rgs4	Hopx	Arnt	Egln1	Mt1	Slc2a4	Cdkn1a	Hif1a	Myl1	Casq1	Tnnt1	Vhl	MKi67	Gapdh	Hprt	Actnb
P1 CD24+ pop	0.56	0.66	0.875	0.75	0.87	0.73	1	0.75	1	0.41	0.07	0.39	0.89	0.71	0.8	0	0.96	0.089	0.928	0	0.94	0.57	0.85	0.53	0.07	0.16	0.91	0	0.41	0.64	0.035	0.017	1	0.75	0.44
P1 Cav3+ pop	0.27	0.85	0.92	0.85	1	0.888	1	0.7	0.962	0.29	0.11	0.55	1	0.74	0.92	0.259	0.96	0.074	0.8888	0.074	0.851	0.7	0.92	0.48	0.11	0.11	1	0.07	0.37	0.74	0.11	0.07	1	0.81	0.66

## Sheet: data_Fig5C
Gjc1			Actnb			Vim			Nkx2-5			Arnt			Casq1
CD24+	Cav3+		CD24+	Cav3+		CD24+	Cav3+		CD24+	Cav3+		CD24+	Cav3+		CD24+	Cav3+
21.773	19.1467		20.0294	19.633		13.9259	16.9072		16.2479	18.6809		17.7476	16.1063		19.6842	19.1418
21.1067	18.7691		20.1877	18.1184		16.1296	17.1317		18.3933	16.6232		17.9542	17.667		20.2488	18.5446
20.9127	19.6605		19.6808	19.6588		19.233	12.9208		17.1433	16.4746		17.5278	16.9423		17.107	19.8244
19.1211	19.7679		20.0587	19.4728		15.8893	17.3843		18.3055	16.9589		17.8777	16.4684		17.7857	13.6231
19.857	20.4184		19.7671	20.1397		18.5231	17.332		15.9119	16.442		16.0133	17.7947		12.0261	19.3017
21.3551	18.5309		20.4113	18.9782		17.5247	14.7845		17.3572	16.5113		18.182	16.2014		17.973	13.9243
20.8909	17.5395		20.3325	19.7749		16.8622	16.2329		16.5771	17.4603		16.9379	16.753		19.6256	17.9243
20.0123	21.2019		20.4588	23.5364		14.4412	16.8055		18.5754	14.8232		16.484	17.7085		18.7175	13.8937
20.8894	21.1386		19.2898	16.631		13.5977	17.2613		16.6538	17.2305		17.4246	17.8401		19.3835	16.648
21.424	18.0264		19.4125	17.7869		15.7038	18.7846		18.3171	18.3603		18.1817	18.256		18.7706	19.643
21.1972	19.0609		20.3227	19.5884		14.98	19.2868		17.2355	18.0639		16.951	16.3926		20.2408
21.0445	19.8207		20.6525	19.5077		16.7386	14.8077		16.514	17.4593		16.5072	16.0676		19.9215
20.2691	20.5797		20.302	18.8247		17.5543	15.317		17.4969	16.739		16.0594	17.23		20.2408
21.4099	16.9876		20.4119	18.2554		15.593	15.4238		17.3148	17.6023		18.0667	16.3926		19.7074
19.646			19.7105	19.537		15.1277	16.8036		18.8335	16.0786		15.8611	16.0676		20.138
19.7695			20.843	18.991		17.8137	13.9188		16.6653	15.6619		17.6927	17.23		20.5926
20.7261			20.8854	17.4427		16.4484	16.7253		17.6316	16.4395		17.9363	16.2912		20.4682
18.3132			20.2171			16.396	15.1436		15.402	17.6546		16.5606	17.7633		18.3571
20.7107			18.2269			16.0608	13.3144		16.0106	17.9229		18.3191	16.4145		20.1452
19.9233			20.8852			17.4321	16.6563		16.6757	15.723		18.7635	17.8509		15.9557
19.6824			19.5487			14.9634	17.6247		16.0287	17.8706		17.1878	16.437		19.993
19.7986						16.1415	15.1436		17.3697	16.7278		16.3224	16.7365		19.8677
						16.9744	13.3144		15.2693	15.8238		16.1364			18.5755
						18.0822	16.6563		14.5574			18.3129
						17.1247	17.1134		18.6065			17.8051
						18.5298	16.6585		16.2103			17.9255
						18.4487	13.3538		18.9399			18.4311
						16.5361			17.4862			18.4407
						19.4925			18.5071			18.2718
						16.1195			15.9506			18.7881
						19.6847			15.405
						18.8904			16.6287
						19.1954			16.1883
						17.1311			17.5317
						15.3308			17.5631
						15.3391			18.5619
						16.7768			20.4987
						15.1378
						17.7485
						14.8279
						16.616
						20.9144
						18.575
						16.6183
						18.0473
						18.4565
