# Supplementary material for: Mouse HSA+ immature cardiomyocytes persist in the adult heart and expand after ischemic injury
Source: PLoS Biol. 2019 Jun 27;17(6):e3000335. doi: 10.1371/journal.pbio.3000335 (PMC6619826; doi:10.1371/journal.pbio.3000335)
Supplement: S5 Data — Ct values of single-cell qRT-PCR analysis for the genes in designated in rows using the Biomark platform of different cell populations (indicated in columns, 13, E 13.5; 9, E 9.5; 17, E 17.5; A; V; OFT; AVJ; the phenotype is mentioned followed by the number of the respective cell that can be traced to the flow cytometry plot through the index sorting) shown in S2A and S2B Fig. Ct values of single-cell qRT-PCR using the Biomark platform for the genes designated in rows, for 11 single cells referring to the index sorting in S2C Fig and corresponding to CMs or AVJ FBs. Ct values of single-cell qRT-PCR using the Biomark platform for the genes designated in rows, for HSA+ CMs isolated from E 9.5, E 13.5, and E 17.5 as shown in S2D Fig. A, atria; AVJ, atrioventricular junction; Ct, cycle threshold value; E, embryonic day; FB, fibroblast; HSA, heat stable antigen; OFT, outflow tract; qRT-PCR, quantitative real time polymerase chain reaction; V, ventricle. (XLSX) [file pbio.3000335.s017.xlsx]

## Sheet: data_S2A-BFig
Name	Description	13VCD24-s1	13VCD24-s2	13VCD24-s3	13VCD24-s4	13VCD24-s5	13VCD24-s6	13VCD24-s7	13VCD24-s8	13VCD24-s9	13VCD24-s11	13VCD24-s18	13VCD24-s19	13VCD24-s20	13VCD24-s21	13VCD24-s22	13VCD24-s23	13VCD24-s12	13VCD24-s13	13VCD24-s14	13VCD24-s15	13VCD24-s16	13VCD24-s17	13AVJCD24+s7	13AVJCD24+s8	13AVJCD24+s9	13AVJCD24+s10	13AVJCD24+s11	13AVJCD24+s12	13AVJCD24+s1	13AVJCD24+s2	13AVJCD24+s3	13AVJCD24+s4	13AVJCD24+s5	13AVJCD24+s6	13ACD24-s7	13ACD24-s8	13ACD24-s9	13ACD24-s10	13ACD24-s11	13ACD24-s12	13ACD24-s1	13ACD24-s2	13ACD24-s3	13ACD24-s4	13ACD24-s5	13ACD24-s6	13VCD31+s7	13VCD31+s8
Isl1	Isl1	38	38	38	38	38	38	38	38	38	38	38	38	38	38	38	38	38	38	38	38	38	38	38	38	19.9159	38	38	38	38	38	38	38	38	38	38	38	38	38	38	38	38	38	38	38	38	38	38	38
Nkx2.5	Nkx2.5	16.7776	38	18.451	38	17.3659	38	38	19.5475	38	38	38	38	38	38	38	38	38	38	38	38	38	38	17.5702	18.1656	38	38	38	38	38	38	38	38	38	38	38	38	38	38	38	38	38	38	38	38	38	38	38	38
Mef2c	Mef2c	18.8008	38	20.9319	20.0167	17.7616	16.5574	20.2906	38	38	38	19.5131	20.3716	19.3468	38	38	38	20.1664	18.9089	38	38	38	21.1282	17.0395	17.5665	17.3761	38	38	20.1609	38	19.0226	38	38	18.5341	20.6437	38	38	38	19.2089	19.5712	20.0366	38	38	38	38	20.3343	38	20.3789	20.3776
Gata4	Gata4	17.6416	38	20.2381	14.5847	16.6678	17.879	16.3583	38	17.7626	15.7847	15.4847	15.1532	19.3724	16.4353	15.9957	16.9225	15.2138	15.2316	16.5425	16.3311	15.4338	16.0156	15.8851	16.8366	38	15.4142	16.4328	17.5476	19.0584	15.5298	38	38	15.9876	15.2671	18.1468	16.7913	16.3237	17.288	17.7402	16.8064	19.4982	17.3393	19.3188	16.4129	16.5643	18.4627	17.0433	18.2535
Tbx5	Tbx5	19.5525	38	19.5015	17.8411	18.6296	38	38	38	38	38	19.4615	16.8852	18.6609	18.5581	18.3815	20.1296	17.6122	19.8787	38	17.5094	38	38	14.5572	19.6967	38	38	19.5571	18.5926	16.9398	38	19.1942	17.3085	17.9723	16.7074	19.632	19.286	19.7331	19.3371	38	38	38	19.4717	20.0512	38	19.6365	19.7071	38	38
Myl2	Myl2	12.3846	21.5403	13.0115	19.4558	11.0986	38	38	14.2866	12.8246	38	19.4691	38	12.589	38	13.1223	38	18.559	38	38	38	38	18.9266	38	11.3866	38	38	38	38	38	38	20.0518	38	38	38	38	38	38	38	38	38	38	38	38	38	38	38	38	18.3206
Myl7	Myl7	14.3468	17.4683	14.3531	12.8041	12.4346	38	38	16.0439	15.0126	12.8416	11.7669	15.222	16.6002	13.7077	12.0769	12.9385	13.1671	13.0259	14.184	14.2526	12.443	15.1262	11.4348	13.2691	38	38	20.6871	38	38	19.5395	38	38	38	38	16.898	13.6597	17.2841	14.6237	14.4423	14.21	16.5294	14.3634	16.2124	17.6534	14.023	16.4519	38	20.17
Tnnt2	Tnnt2	14.2075	38	14.9539	16.9819	13.4697	38	38	16.8	14.9459	38	17.5254	19.3448	13.9495	14.7859	15.1211	18.9113	16.8559	16.7532	38	18.5723	19.445	18.4417	14.2859	12.9229	19.4242	38	38	16.3339	38	38	38	38	38	38	38	17.7234	18.026	18.9771	38	38	38	38	19.414	19.3543	38	18.072	38	38
Myh7	Myh7	17.5591	38	14.5882	38	12.6251	38	38	38	14.4414	38	38	38	15.0856	19.155	14.3845	38	38	19.0598	38	38	38	38	38	14.1997	38	38	38	38	38	38	38	38	38	38	38	38	38	38	38	38	38	38	38	38	38	38	38	38
Myh6	Myh6	19.6733	38	38	38	38	38	38	19.289	38	38	38	38	18.0915	38	38	38	38	38	38	38	38	38	19.7947	17.4346	38	38	38	38	38	38	38	38	38	38	38	38	38	38	38	38	38	19.5866	18.9268	38	38	38	38	38
Gja1	Gja1	18.2415	38	38	38	38	38	38	38	38	38	38	38	38	38	18.8264	38	38	18.5415	19.2902	38	38	38	38	38	38	38	38	38	38	38	38	38	38	38	38	38	38	38	38	38	38	38	38	38	38	38	38	38
Gja5	Gja5	38	38	38	38	38	38	38	38	38	38	38	38	38	38	38	38	38	38	38	38	38	38	38	38	38	38	38	38	38	38	38	38	38	38	38	38	38	38	38	38	38	38	38	38	38	38	38	38
Gjc1	Gjc1	38	38	38	19.9576	20.1185	38	17.9787	38	38	19.607	20.9569	20.7292	38	19.8363	38	38	38	19.8031	38	38	38	38	18.192	20.2233	20.0174	19.9829	38	38	38	38	38	38	20.0541	38	19.8815	19.838	19.9833	38	38	19.5583	20.4826	38	38	38	38	20.206	38	38
Hcn4	Hcn4	38	38	38	38	38	38	38	38	38	38	38	38	38	19.4577	38	38	38	38	38	38	18.8327	38	20.1726	38	38	38	38	19.9037	38	38	38	38	38	38	38	38	38	38	20.6516	38	38	20.4011	38	38	38	38	38	38
Wt1	Wt1	38	33.3992	38	19.1468	38	38	38	38	38	18.2519	16.7956	17.4431	38	18.8095	17.7229	16.4178	19.5992	17.9823	18.0294	18.7043	18.072	16.9844	38	38	38	38	38	20.6761	38	38	38	38	38	38	18.511	38	19.0535	19.1858	18.8711	17.3865	20.4855	19.076	21.0062	18.5224	19.966	17.8735	20.5568	38
Tbx18	Tbx18	38	38	38	17.0816	38	19.8926	18.9729	38	38	17.9296	17.1712	17.6255	38	18.2912	21.037	19.0652	17.7683	18.637	20.0441	19.9699	17.677	20.6685	38	38	21.1587	38	20.6791	19.0227	38	38	38	38	18.7357	38	19.1012	18.8888	21.0371	19.3329	18.9773	19.7504	21.695	18.0283	19.4856	18.7282	19.8312	19.6573	38	38
Tbx20	Tbx20	19.2692	24.9844	20.5303	16.6339	17.7848	18.9391	16.3256	38	18.7288	38	16.5893	20.0814	38	19.8131	19.9052	19.819	18.8972	17.6624	19.3866	20.6027	19.9962	17.8099	14.1259	20.3316	38	13.9229	15.2016	19.7107	14.0935	14.2283	38	19.8968	13.4196	13.8255	17.6939	16.7898	16.2107	19.8556	20.044	18.6168	15.7459	17.4756	17.602	17.6065	18.0041	18.9781	38	38
Tbx3	Tbx3	38	38	38	38	38	19.0773	38	38	38	38	38	38	38	38	38	38	38	38	38	38	38	38	38	38	38	38	38	38	18.784	38	38	38	38	38	38	38	38	38	38	38	38	38	38	38	38	38	38	38
Tbx2	Tbx2	38	38	38	38	38	17.2498	16.9758	38	38	38	38	38	38	18.5903	38	38	38	38	38	38	38	38	38	38	17.9843	38	38	38	38	38	38	18.2423	38	18.3485	38	38	38	38	38	38	38	38	38	38	38	38	38	38
Vcan	Vcan	38	38	38	38	38	38	38	38	38	38	38	38	38	38	38	38	38	38	38	38	38	38	17.6759	38	38	18.2904	16.7347	38	17.486	16.7285	17.6834	38	17.2247	17.4408	38	38	38	38	38	38	38	38	38	38	38	38	38	38
Acta2	Acta2	15.665	23.7638	38	38	14.2044	18.0071	14.621	38	16.1252	38	38	38	15.1103	38	16.7071	38	38	38	38	38	17.8657	38	12.0011	12.6599	12.7549	38	38	38	38	38	38	38	38	38	38	18.054	38	38	38	38	38	38	19.2535	38	38	38	38	38
Myh11	Myh11	38	38	38	38	38	38	38	38	38	38	38	38	38	38	38	38	38	38	38	38	38	38	38	38	38	38	38	38	38	38	38	38	38	38	38	38	38	38	38	38	38	38	38	38	38	38	38	38
Snai2	Snai2	38	38	38	18.119	38	20.0058	20.7331	38	38	19.0203	38	38	38	20.1579	38	20.7193	38	20.365	38	38	19.9574	38	38	38	19.0603	19.3425	17.6602	19.4201	20.0751	18.6394	18.5548	38	18.3033	17.7322	18.5069	19.9122	18.4603	38	19.361	19.5079	18.9806	20.3573	19.2998	17.5248	38	38	38	38
Twist1	Twist1	38	25.0413	38	17.9586	38	38	19.2443	38	38	38	17.0482	17.7847	38	19.0536	38	38	18.5139	38	19.5249	17.0232	17.3698	38	38	38	19.7445	18.2429	14.6938	16.812	14.2828	15.2913	16.0226	38	17.1247	16.6545	18.8119	18.9079	38	38	38	38	17.9091	18.1322	38	38	19.4765	19.1636	38	38
Scx	Scx	38	23.6802	38	18.8265	38	38	38	38	38	19.2958	16.924	19.5541	38	18.8345	17.9012	18.0389	19.3188	18.8257	18.8816	38	18.6093	38	38	38	38	16.9402	17.3069	38	16.8614	15.4185	38	38	38	18.5651	38	38	38	38	38	38	38	18.637	17.2282	38	38	38	38	38
Tcf21	Tcf21	38	21.3646	38	19.5531	38	19.1479	38	38	38	38	14.6257	19.6804	38	17.5155	20.2458	17.9119	16.8772	16.7395	15.6839	18.1341	17.635	16.1769	19.3165	38	38	38	17.8681	18.3871	18.345	38	38	17.0407	16.2989	18.209	16.6476	17.2722	16.054	17.7137	16.8541	18.8183	16.5117	17.1912	17.4264	16.7059	38	16.2585	38	38
Ddr2	Ddr2	38	38	38	38	38	38	38	38	38	38	38	38	38	38	38	38	38	38	38	38	38	38	38	38	38	19.5945	38	38	38	38	38	20.1538	38	38	38	38	38	38	38	38	38	38	38	38	38	38	38	38
S100a4	S100a4	38	38	38	18.9979	38	38	38	38	38	38	18.3487	38	38	38	38	18.5689	38	18.4632	38	38	38	38	38	38	38	38	38	38	38	38	38	38	38	38	38	18.491	38	38	38	18.4044	38	38	38	18.7068	38	38	38	38
Vim	Vim	20.2661	17.7144	18.9103	13.7972	15.6386	14.8823	14.4889	19.0441	16.916	14.3729	12.3825	14.0352	18.5112	13.4101	14.491	13.6729	14.1492	13.6301	14.5939	13.9298	13.0807	14.1928	14.944	16.0291	13.447	12.6034	12.8369	15.6713	15.9256	14.246	14.859	14.7757	13.2948	13.8097	15.0958	13.9865	13.7969	14.2648	14.2277	15.4943	14.3961	15.631	15.4856	14.827	15.6813	15.1308	13.27	12.9914
Postn	Postn	38	38	38	38	38	15.7394	15.5997	38	38	38	38	38	38	38	38	38	38	38	38	38	38	38	18.3724	38	17.4539	15.1725	13.7691	38	17.1917	14.0876	14.7104	16.6617	13.6047	14.6506	38	38	38	38	38	38	38	38	16.0997	38	38	38	38	38
Dcn	Dcn	38	17.3897	38	11.8906	38	38	38	38	38	14.1701	12.5415	16.2323	38	12.9612	12.661	13.2474	14.0697	13.0721	14.8592	13.4291	15.0584	14.6738	38	38	38	17.3394	18.825	15.1156	16.8875	38	11.5092	12.2498	16.2188	17.6732	17.7769	12.5063	14.7171	13.996	13.0939	14.7233	14.1898	16.0755	16.4649	13.6482	17.479	15.2827	38	38
Col1a1	Col1a1	38	20.1461	38	12.4611	38	38	18.8353	38	38	15.2304	14.671	15.4626	38	13.367	14.4468	15.0798	13.6643	13.1206	38	14.4798	14.5219	15.2891	17.3384	38	14.2637	18.9809	15.1703	15.4613	16.3615	16.5854	15.596	13.8414	15.4046	16.3937	18.3175	14.5064	38	38	16.6032	16.9865	18.4007	17.598	38	16.8487	16.7755	17.0901	38	38
Col3a1	Col3a1	38	23.5978	38	10.0018	38	14.7476	12.3201	38	38	12.4628	10.9587	13.458	38	11.6145	12.9252	13.784	11.8805	11.0538	14.9921	12.2927	13.8942	15.544	15.4917	38	10.7131	13.6651	12.5268	12.7328	14.2842	12.0376	12.2632	10.3507	11.1913	12.5319	15.75	13.0016	14.0839	15.0597	12.6085	15.1454	14.1768	14.0485	15.1199	12.7383	15.161	14.2544	15.2739	14.8509
Fap	Fap	38	38	38	38	38	38	38	38	38	38	38	38	38	38	38	38	38	38	38	38	38	38	38	38	38	38	38	19.8454	38	38	18.1954	38	38	38	38	38	38	38	38	38	38	38	38	38	38	38	38	38
Des	Des	15.9943	21.5098	15.8398	17.215	15.3637	38	38	17.8524	15.8221	17.4427	16.6552	16.4116	15.6805	38	15.4444	18.1091	16.1515	16.4026	16.8441	16.9653	16.5953	16.7947	15.7002	14.1488	17.3245	38	38	16.6853	38	20.2012	19.7707	38	38	19.794	18.1801	38	38	19.8362	38	38	38	17.1372	19.5562	38	19.0577	38	38	22.1104
Kdr	Kdr	38	38	38	38	38	38	38	38	38	38	38	19.4561	38	38	38	38	38	38	38	38	16.3531	38	38	38	38	38	38	18.6337	38	38	38	38	38	38	38	38	38	38	38	38	38	38	38	38	38	38	15.8848	17.0014
Flt1	Flt1	38	38	38	38	38	38	38	38	38	38	38	38	38	38	38	38	38	38	38	38	38	38	38	38	38	38	38	38	38	38	38	18.7254	38	38	38	38	38	38	38	38	38	38	38	38	38	38	18.7418	38
Nfatc1	Nfatc1	38	38	38	38	38	38	38	38	38	38	38	38	38	38	38	38	38	38	38	38	38	38	38	38	38	18.4908	18.0383	38	18.94	18.9221	38	38	16.7801	38	38	38	38	38	38	38	38	38	38	38	38	38	15.7725	17.6473
Tek	Tek	38	23.0709	38	18.3457	38	38	38	38	38	19.2509	17.394	18.1387	38	19.6657	16.4414	19.3693	18.6176	38	19.2214	19.6346	18.8035	38	38	38	38	18.7723	38	38	38	38	38	38	38	19.6966	17.535	38	20.2232	19.3501	18.6705	18.3444	20.199	38	38	19.7176	19.5925	38	18.3568	17.1288
Tnc	Tnc	38	38	38	18.7893	38	38	38	38	38	38	18.9497	17.6516	38	18.8399	38	38	17.7958	38	38	38	38	38	38	38	17.8031	17.6765	38	38	38	12.9147	16.2531	13.9371	11.2305	18.9356	19.3978	38	38	38	38	16.5153	19.1313	18.8481	38	17.892	18.7612	38	38	38
Fn1	Fn1	38	22.2107	38	16.5793	38	19.2433	16.0515	38	38	16.6847	15.3101	15.9655	38	17.63	17.6575	16.504	16.5054	16.0974	17.4349	17.3843	16.2695	16.7178	18.2582	38	16.7175	20.9481	38	18.3435	18.7301	18.0148	16.8383	19.1779	17.1346	19.7827	17.8387	16.8343	17.6794	16.7041	17.0776	16.1902	18.6567	16.4539	19.147	17.6409	16.8619	17.6376	15.3035	14.9847
Kit	Kit	38	38	38	38	38	38	18.6218	38	38	38	38	38	38	38	38	38	38	38	38	38	38	19.9718	38	38	38	38	38	38	38	38	18.8232	38	38	38	38	38	38	38	38	38	38	38	38	38	38	38	16.6426	17.2314
Tbx1	Tbx1	38	38	38	38	38	38	38	38	38	38	38	38	38	38	38	38	38	38	38	38	38	38	38	38	38	38	38	38	38	38	19.098	38	38	38	38	38	38	38	38	38	38	38	38	38	38	38	38	38
Wnt1	Wnt1	38	38	38	38	38	38	38	38	38	38	38	38	38	38	38	38	38	38	38	38	38	38	38	38	38	38	38	38	38	38	38	38	38	38	38	38	38	38	38	38	38	38	38	38	38	38	38	38
Pax3	Pax3	38	38	38	38	38	38	38	38	38	38	38	38	38	38	38	38	38	38	38	38	38	38	38	38	38	38	38	38	38	38	38	38	38	38	38	38	38	38	38	38	38	38	38	38	38	38	38	38
Rgs4(2)	Rgs4(2)	38	38	38	38	38	38	38	38	38	38	38	38	38	38	38	38	38	38	38	38	38	38	38	38	38	38	38	38	38	38	38	38	38	38	38	38	38	38	38	38	38	38	38	38	38	38	38	38
Cav3	Cav3	38	38	38	38	38	38	38	38	38	38	38	38	38	38	38	38	38	38	38	38	38	38	38	38	38	38	38	38	38	38	38	38	38	38	38	38	38	38	38	38	38	38	38	38	38	38	38	38
[truncated: 547 more columns]

## Sheet: data_S2C Fig
Name	Description	17AVJCD24+s1	17AVJCD24+s2	17AVJCD24+s3	17AVJCD24+s4	17AVJCD24+s5	17AVJCD24+s6	17AVJCD24+s7	17AVJCD24+s8	17AVJCD24+s9	17AVJCD24+s10	17AVJCD24+s11
Isl1	Isl1	20.1911	38	38	18.9147	38	38	38	38	38	38	38
Nkx2.5	Nkx2.5	38	38	18.8654	38	38	38	38	38	38	18.0697	38
Mef2c	Mef2c	18.6368	38	38	17.5533	38	20.0172	22.2126	16.7376	19.4377	19.0256	38
Gata4	Gata4	16.902	38	17.8661	15.7903	38	16.5883	38	38	17.6711	18.5574	38
Tbx5	Tbx5	38	21.4002	20.2039	19.5107	38	18.6347	21.1407	16.9421	38	38	38
Myl2	Myl2	38	15.4249	10.9618	38	15.0294	38	38	38	12.3756	12.5378	19.3469
Myl7	Myl7	38	17.9359	18.8506	38	38	15.5161	17.4118	38	17.6449	18.9222	18.5612
Tnnt2	Tnnt2	19.879	18.9488	12.0443	38	17.5839	38	26.5339	38	14.3655	13.9339	18.8215
Myh7	Myh7	38	16.8065	12.4412	38	16.9124	38	38	38	14.4645	14.7317	19.7717
Myh6	Myh6	38	19.6731	15.9826	38	38	38	38	38	21.576	38	38
Gja1	Gja1	38	38	38	38	38	38	21.9379	19.5482	38	38	38
Gja5	Gja5	38	38	38	38	19.1207	38	38	38	38	38	38
Gjc1	Gjc1	38	22.9651	38	19.8707	38	20.3532	22.414	18.6097	38	38	38
Hcn4	Hcn4	38	38	38	38	38	38	38	38	38	38	38
Wt1	Wt1	38	38	38	38	38	38	38	38	38	38	38
Tbx18	Tbx18	38	38	38	38	38	21.3259	24.4184	38	38	20.8705	38
Tbx20	Tbx20	18.2497	20.5867	16.8187	14.208	19.1894	14.94	16.7692	38	19.0352	17.6242	38
Tbx3	Tbx3	19.0489	38	38	38	38	38	38	16.7948	38	38	38
Tbx2	Tbx2	38	38	38	38	38	17.9158	20.7124	16.8144	38	38	38
Vcan	Vcan	17.0611	38	38	18.3167	38	38	21.8299	20.6165	38	38	38
Acta2	Acta2	38	18.1104	15.0907	38	38	18.6491	17.4876	38	16.0059	14.6965	16.7843
Myh11	Myh11	38	38	38	38	38	38	38	15.0995	38	38	38
Snai2	Snai2	18.9029	38	38	38	38	17.0237	22.9982	18.9023	38	38	38
Twist1	Twist1	38	38	38	19.9295	38	38	38	16.2681	38	38	38
Scx	Scx	18.1183	24.4256	38	17.3711	38	38	38	38	38	38	38
Tcf21	Tcf21	38	38	38	38	38	15.8505	17.3969	16.738	38	38	38
Ddr2	Ddr2	38	38	38	38	38	38	23.0719	18.7923	38	38	38
S100a4	S100a4	38	38	38	38	38	38	38	18.0274	38	38	38
Vim	Vim	13.4167	19.2184	16.921	13.495	38	13.5994	14.2677	13.6291	19.4698	17.7135	38
Postn	Postn	14.0657	38	38	12.9306	38	13.2174	14.1156	16.9985	38	38	38
Dcn	Dcn	10.5199	38	38	11.9539	38	13.1575	14.9774	17.3934	38	38	38
Col1a1	Col1a1	16.2361	38	38	15.943	38	14.5077	14.877	14.1766	38	38	38
Col3a1	Col3a1	11.8117	38	38	11.8666	38	10.8951	13.5237	10.1067	38	38	38
Fap	Fap	38	38	38	19.3872	38	22.818	21.5788	38	38	38	38
Des	Des	38	20.598	15.1842	20.339	38	38	38	38	16.5322	16.3754	20.1297
Kdr	Kdr	38	38	38	38	38	38	38	38	38	38	38
Flt1	Flt1	38	38	38	38	38	38	38	38	38	38	38
Nfatc1	Nfatc1	38	38	38	17.6797	38	17.2149	20.9361	38	38	19.2903	38
Tek	Tek	38	38	38	19.3656	38	38	18.9367	38	38	38	38
Tnc	Tnc	38	38	38	15.2707	38	13.2069	13.9773	13.3064	38	38	38
Fn1	Fn1	17.8026	38	38	18.9272	38	17.7375	20.4896	15.2429	38	38	38
Kit	Kit	38	38	38	19.7446	38	38	38	38	38	38	38
Tbx1	Tbx1	38	38	38	38	38	38	38	38	38	38	38
Wnt1	Wnt1	38	38	38	38	38	38	38	38	38	38	38
Pax3	Pax3	38	38	38	38	38	38	38	38	38	38	38

## Sheet: data_S2D Fig
Name	Description	9OFTCD24+s13	9OFTCD24+s8	9OFTCD24+s9	9OFTCD24+s10	9OFTCD24+s11	9OFTCD24+s12	9OFTCD24+s1	9OFTCD24+s2	9OFTCD24+s3	9OFTCD24+s4	9OFTCD24+s6	9ACD24+s13	9ACD24+s14	9ACD24+s15	9ACD24+s7	9ACD24+s8	9ACD24+s9	9ACD24+s10	9ACD24+s11	9ACD24+s12	9ACD24+s1	9ACD24+s2	9ACD24+s3	9ACD24+s4	9ACD24+s5	9ACD24+s6	9VCD24+s10	9VCD24+s11	9VCD24+s12	9VCD24+s14	9VCD24+s15	9VCD24+s4	9VCD24+s5	9VCD24+s6	9VCD24+s7	9VCD24+s8	9VCD24+s9	9VCD24+s1	9VCD24+s2	9VCD24+s3	13VCD24+s7	13VCD24+s8	13VCD24+s9	13VCD24+s10	13VCD24+s11	13VCD24+s12	13VCD24+s1	13VCD24+s2
Isl1	Isl1	15.8767	19.8902	38	15.2675	18.0835	16.6296	38	38	15.6586	14.6361	38	38	19.6615	38	38	38	18.2928	16.4828	38	38	38	18.826	38	38	15.9306	21.2079	38	38	38	38	38	38	38	38	38	38	38	38	38	38	38	38	38	38	38	38	38	38
Nkx2.5	Nkx2.5	38	38	38	16.9684	38	38	38	38	14.823	16.8107	38	38	38	38	38	38	38	38	38	38	38	38	38	38	16.6959	38	38	38	38	17.6108	18.6564	38	38	38	38	16.7689	16.0192	38	38	15.7827	17.2503	38	17.8944	16.9121	16.8424	17.1484	17.4668	18.7128
Mef2c	Mef2c	17.8418	38	16.9808	38	38	19.8228	17.7997	38	13.9675	15.0844	16.2249	15.8502	16.1227	20.3042	20.3924	38	38	14.9894	38	38	38	17.9332	38	17.0009	15.6413	19.6466	20.7799	38	38	38	19.4706	38	17.923	38	18.545	16.3583	16.6945	38	19.1372	18.1625	19.0383	38	20.8518	18.5068	19.2549	19.9156	38	20.3855
Gata4	Gata4	38	38	14.9581	38	38	38	38	38	15.3565	38	38	13.6065	15.192	38	14.7023	15.2672	38	14.4977	38	38	38	15.0587	19.6091	15.8205	13.8075	17.2869	19.2651	38	19.0443	17.5001	17.6036	38	14.7458	19.5266	38	14.6544	17.4047	13.9699	38	15.9288	17.3911	15.7754	38	16.7728	17.3389	19.0728	17.0833	18.2801
Tbx5	Tbx5	38	15.1409	19.0325	38	38	38	38	38	38	38	38	14.688	16.281	38	16.6113	17.1449	38	15.3313	15.6626	38	15.4073	15.4793	19.6277	17.5085	14.5259	38	15.2492	15.8772	19.7984	17.855	17.9629	15.7712	17.5928	15.7503	38	15.8809	15.5411	19.8372	14.9853	15.7271	38	38	38	16.9913	20.1672	16.832	18.6116	18.9424
Myl2	Myl2	38	38	38	38	38	38	38	18.1918	18.1432	38	38	38	38	38	38	38	38	38	38	38	38	38	38	38	38	38	19.8352	38	13.8543	13.3051	13.0812	19.8778	38	38	38	9.92753	12.3041	38	38	13.6168	13.2295	20.1383	13.7881	11.4212	12.4882	12.6257	12.5166	12.4916
Myl7	Myl7	38	19.4486	13.2777	38	38	19.2875	38	17.8058	8.73637	15.6006	38	14.4545	14.2038	38	16.3087	17.3117	38	11.6625	18.1129	38	38	12.7248	38	16.6299	15.311	17.0354	19.6706	38	12.5304	11.7455	11.813	18.5738	11.8702	18.395	38	8.43453	10.6739	13.9181	38	12.4368	14.8199	38	14.7067	13.6717	16.4906	18.9818	14.8426	14.1937
Tnnt2	Tnnt2	38	38	18.1838	38	38	38	38	17.2254	12.343	17.4794	38	38	15.6449	38	18.0051	38	38	13.5527	38	38	38	16.0474	38	38	15.0573	38	38	38	15.1292	15.4236	15.083	38	18.8753	38	38	11.9154	13.59	38	38	15.3337	13.8394	38	14.8382	13.1826	13.742	13.7424	13.648	13.852
Myh7	Myh7	18.2572	38	38	38	38	38	38	18.8765	10.7337	38	38	38	38	38	38	38	18.655	38	38	38	38	38	38	38	38	38	38	38	17.1073	13.4787	14.1017	38	18.8316	38	38	11.6777	13.7725	38	38	13.8514	14.3119	38	14.9584	13.432	14.1847	14.5273	13.6778	14.671
Myh6	Myh6	38	38	38	38	38	38	38	38	15.0251	38	38	38	38	38	38	38	38	16.477	38	38	38	38	38	38	38	38	38	38	17.1122	17.5115	17.3185	38	38	38	38	14.2436	14.4374	19.0447	38	15.3672	19.4207	38	38	17.6438	38	38	18.9704	18.664
Gja1	Gja1	38	38	38	38	38	38	18.8304	38	38	17.8779	38	38	38	19.6204	18.7527	38	17.0338	38	38	38	38	38	38	18.8082	38	38	38	18.2771	38	38	38	38	38	18.8157	19.1176	38	38	38	38	38	38	38	38	38	38	19.8017	38	38
Gja5	Gja5	38	38	38	38	38	38	38	38	38	38	38	38	38	38	38	38	38	38	38	38	38	38	38	38	38	38	38	38	38	38	38	38	38	38	38	38	38	38	38	38	38	38	38	38	38	38	38	38
Gjc1	Gjc1	18.0691	18.8067	20.1072	19.2355	18.1856	18.1292	17.2918	19.3128	17.5892	15.9782	17.221	17.9026	19.7054	17.915	19.9626	18.35	17.868	19.6502	19.6605	19.7235	38	19.7891	18.8947	19.7124	18.4036	18.7948	19.66	17.5047	38	20.1642	38	19.0326	38	19.1373	18.0942	19.9076	38	18.7881	16.7474	18.1666	38	19.3409	38	38	38	38	38	38
Hcn4	Hcn4	38	38	38	38	38	38	38	38	38	38	38	38	17.795	38	38	38	38	17.4834	38	38	38	38	38	20.7309	18.8771	38	20.1979	38	38	38	38	38	20.0432	20.237	38	38	20.3661	38	38	38	38	38	38	38	38	38	38	38
Wt1	Wt1	38	20.8356	16.5008	38	38	38	38	38	38	38	38	21.1546	38	38	18.8005	38	38	38	38	38	38	17.1833	38	38	38	38	38	18.59	38	38	38	38	17.235	38	19.6042	18.0879	38	17.431	38	20.1088	38	38	38	38	38	38	38	38
Tbx18	Tbx18	38	38	17.489	38	38	38	38	38	38	38	38	16.0004	18.2779	38	38	38	38	18.4639	38	38	38	16.9734	20.1561	38	38	38	38	38	38	38	38	38	15.3715	38	38	18.6133	38	17.1302	38	38	38	18.2571	38	38	38	38	38	38
Tbx20	Tbx20	38	19.9285	38	38	38	19.9081	38	19.9504	14.3241	38	38	18.129	18.7913	18.1494	18.8976	19.6112	19.6973	38	38	38	38	15.7384	38	18.4607	15.8318	20.8082	20.0672	38	38	16.8323	20.7647	38	38	38	38	13.6672	19.1598	38	38	16.9894	19.1566	15.2177	18.7248	17.9513	18.4547	18.4532	20.6274	38
Tbx3	Tbx3	38	18.0263	38	17.7882	38	38	38	38	38	17.9285	17.6214	38	38	38	38	38	38	38	38	17.2587	38	38	19.5161	38	38	38	18.5155	19.7046	38	19.6973	38	18.4695	38	19.8628	38	19.2881	38	38	17.5601	19.8511	38	38	38	38	38	38	38	38
Tbx2	Tbx2	38	38	38	38	38	38	17.7527	38	18.2899	18.1165	18.782	38	38	17.7242	38	38	38	38	16.8187	38	38	18.7789	38	38	38	38	18.3044	17.023	38	38	38	17.3278	38	38	38	38	18.4757	38	17.8275	38	38	18.7091	38	38	38	38	38	38
Vcan	Vcan	19.3086	19.7992	16.9423	38	38	16.9929	17.3629	19.9441	15.5844	15.3987	18.0263	18.0428	38	38	38	38	38	20.4138	17.6157	38	38	19.0408	38	20.238	17.1871	17.5605	19.426	18.3432	38	17.2325	20.4268	19.8084	19.4839	21.9771	18.1097	20.2578	38	19.8748	38	17.8974	38	38	38	38	38	38	38	38
Acta2	Acta2	19.2971	18.9679	38	38	38	38	38	17.7134	9.27215	15.555	38	15.1512	13.8225	38	16.1521	38	38	11.9786	38	38	38	18.4153	19.154	18.8934	15.2427	18.8537	18.8024	38	13.7106	11.2152	11.7334	38	17.8228	18.4641	38	9.70934	11.4176	38	38	12.4426	15.9806	14.9462	17.6935	14.4632	14.9497	19.3964	15.6967	14.5166
Myh11	Myh11	38	38	38	38	38	38	38	38	38	38	38	38	38	38	38	38	38	38	38	38	38	38	38	38	38	38	38	38	19.3537	38	38	38	38	38	38	38	19.647	38	38	38	38	38	38	38	38	38	38	38
Snai2	Snai2	20.2154	38	19.3473	19.935	17.5783	19.2212	38	38	19.0915	15.5292	38	19.1686	38	38	19.0968	20.0897	38	20.4554	38	38	19.525	19.0567	18.4896	19.9786	20.5958	19.9083	17.1364	17.4652	38	38	38	19.4291	19.8666	38	17.8363	38	38	38	18.1788	38	38	16.3434	38	38	38	20.6203	38	38
Twist1	Twist1	17.3164	15.3335	15.8407	38	38	18.2459	13.3355	13.3802	38	14.3618	13.295	15.1706	15.2314	16.3177	15.7603	17.8354	17.3124	19.4198	38	38	38	16.7482	14.122	16.433	15.8983	38	15.7958	15.9049	38	38	38	15.4888	15.98	14.415	15.4265	38	38	18.2445	14.3228	38	20.2435	18.5392	38	38	38	38	38	38
Scx	Scx	18.0697	17.1155	15.511	18.4765	18.4588	18.7119	38	38	38	17.6742	38	15.5545	19.0366	38	38	38	18.5057	38	38	38	38	16.4036	38	38	38	38	38	17.6837	38	38	38	38	14.756	18.0223	38	38	38	38	38	38	38	38	38	20.2837	38	38	38	38
Tcf21	Tcf21	38	18.7651	14.0526	16.8095	38	16.2299	38	38	38	14.4545	38	17.0923	16.7815	38	18.9349	38	38	18.6737	18.9272	38	38	14.6489	19.5949	38	16.44	18.0811	38	38	38	38	38	38	14.1579	19.6695	38	38	38	17.9432	38	38	38	38	38	38	38	38	38	38
Ddr2	Ddr2	38	38	38	38	38	38	38	38	38	38	38	38	38	38	38	38	38	38	38	38	38	38	38	38	38	38	38	38	38	38	38	19.649	38	19.4187	38	38	38	38	38	38	38	38	38	38	38	38	38	38
S100a4	S100a4	38	38	38	38	38	38	38	38	38	38	38	38	38	38	38	38	38	38	38	38	38	38	38	38	38	38	38	38	38	38	38	38	38	38	38	38	38	38	38	38	38	38	38	38	38	38	38	38
Vim	Vim	16.1815	15.5444	12.5261	38	16.982	15.8567	16.2626	14.397	13.1705	12.3743	15.1219	13.3956	14.5096	17.7854	14.5123	16.5387	38	14.4033	18.1121	19.7633	17.8828	13.4237	15.717	14.408	15.2731	13.9727	15.2891	16.7814	38	18.15	18.3926	38	11.8878	14.095	17.3017	15.0128	20.6557	15.3629	19.8519	18.0386	17.2567	12.9963	18.5354	16.1102	16.7179	17.6883	16.6788	20.3945
Postn	Postn	38	38	18.1677	38	38	38	38	38	38	38	38	17.963	38	38	18.4889	38	38	38	38	38	38	38	38	18.4679	38	38	38	38	38	38	38	38	38	38	18.5239	38	38	38	38	38	38	13.1705	38	38	38	38	38	38
Dcn	Dcn	38	19.4946	15.1224	17.9317	38	38	38	38	38	38	38	18.5099	38	38	38	38	38	38	38	38	38	38	38	38	38	38	38	19.6211	38	38	38	38	15.6104	17.3549	38	38	38	18.3205	38	38	38	16.9181	38	38	38	38	38	38
Col1a1	Col1a1	38	38	38	38	38	18.6394	38	38	38	38	38	19.0446	38	38	17.9446	38	38	38	38	38	38	38	38	19.5173	38	38	17.0888	19.1188	38	38	38	18.6437	38	18.5071	38	38	38	18.9529	18.1038	38	38	18.0573	38	38	38	38	38	38
Col3a1	Col3a1	38	18.2007	38	38	38	17.5501	15.4948	19.7053	17.511	16.023	17.8509	15.2117	14.8858	18.8708	15.7699	17.519	38	15.8949	16.8366	38	18.1598	20.151	16.4333	17.1846	16.1606	14.4589	14.6496	15.4907	38	38	19.7438	14.9895	16.844	16.1199	14.4149	19.4764	38	14.9913	14.5869	38	38	11.5004	38	38	38	38	38	38
Fap	Fap	38	38	38	38	38	38	38	38	38	38	38	38	38	38	38	38	38	38	38	38	38	38	19.7049	38	38	38	38	18.7636	38	38	38	19.8638	38	38	18.6605	38	38	38	38	38	38	38	38	38	38	38	38	38
Des	Des	16.4224	17.2175	20.0675	38	38	17.0277	38	18.5463	12.833	15.7026	18.5577	17.874	18.0284	38	16.9028	17.977	38	17.1259	38	38	19.3324	19.4952	19.8921	18.676	38	20.2587	38	17.8557	17.5321	15.8632	15.4656	20.1399	15.9719	38	20.0323	13.5602	14.2164	18.7796	19.7742	16.5571	16.4301	38	16.1254	14.8043	15.3315	16.699	16.0123	15.313
Kdr	Kdr	18.7405	38	38	38	38	38	38	38	15.3721	16.0128	38	38	38	38	18.6853	38	38	38	38	38	38	19.0029	38	38	38	38	38	38	38	19.0858	38	38	38	38	38	38	38	38	38	38	38	38	38	38	38	38	38	38
Flt1	Flt1	38	38	38	38	38	38	38	38	38	38	38	38	38	38	38	38	38	38	38	38	38	38	38	38	38	38	38	19.6485	38	38	38	38	38	38	38	38	38	38	38	38	38	38	38	38	38	38	38	38
Nfatc1	Nfatc1	38	38	38	38	38	19.439	17.2693	38	38	38	18.0535	38	38	38	38	38	38	38	38	38	38	38	38	38	38	38	38	38	38	38	38	38	18.6659	38	38	38	38	38	38	38	38	19.5065	38	38	38	19.0998	38	38
Tek	Tek	38	38	38	38	38	38	38	38	38	38	38	17.7044	38	38	19.1206	38	38	38	21.4139	38	38	38	38	38	38	38	38	38	38	38	38	38	19.3439	38	38	38	38	19.2891	38	38	38	38	38	38	38	38	38	38
Tnc	Tnc	19.8661	14.2548	38	17.5895	17.5566	38	38	38	11.6744	10.8111	38	38	18.7535	38	12.9015	16.924	38	15.6107	38	38	38	38	16.1821	14.2125	18.7058	16.8421	12.5298	38	38	38	38	38	38	12.4802	38	38	38	38	38	38	38	13.6509	38	38	38	38	38	38
Fn1	Fn1	17.9798	18.9746	17.6787	17.1654	38	17.1472	18.5567	18.0242	17.7528	14.7876	19.4333	17.1829	18.8974	20.8407	20.4584	20.0587	20.2337	19.0835	18.9365	17.0744	38	17.57	21.0171	38	18.3053	18.6887	16.8849	18.8277	38	38	38	38	16.9944	18.4239	38	38	38	38	20.0629	38	38	17.8616	38	38	38	38	38	38
Kit	Kit	19.9434	38	38	16.6939	18.4952	38	38	18.5865	38	19.7533	38	19.7589	38	38	19.5438	38	18.0064	38	38	17.0382	38	38	38	18.7311	38	38	38	19.7224	38	19.8756	38	18.5205	38	38	38	38	38	38	38	38	38	38	38	38	38	38	38	38
Tbx1	Tbx1	38	17.9166	38	15.0607	38	14.4245	38	18.1529	38	14.7529	38	38	38	38	38	38	19.3051	38	38	38	38	38	38	38	38	38	19.234	38	38	38	38	38	38	38	38	38	38	38	38	38	38	38	38	38	38	38	38	38
Wnt1	Wnt1	38	38	38	38	38	38	38	38	38	38	38	38	38	38	38	38	38	38	38	38	38	38	38	38	38	38	38	38	38	38	38	38	38	38	38	38	38	38	38	38	38	38	38	38	38	38	38	38
Pax3	Pax3	38	38	38	38	38	38	38	38	38	38	38	38	38	38	38	38	38	38	38	38	38	38	38	38	38	38	38	38	38	38	38	38	38	38	38	38	38	38	38	38	38	38	38	38	38	38	38	38
Rgs4(2)	Rgs4(2)	38	38	38	38	38	38	38	38	38	38	38	38	38	38	38	38	38	38	38	38	38	38	38	38	38	38	38	38	38	38	38	38	38	38	38	38	38	38	38	38	38	38	38	38	38	38	38	38
Cav3	Cav3	38	38	38	38	38	38	38	38	38	38	38	38	38	38	38	38	38	38	38	38	38	38	38	38	38	38	38	38	38	38	38	38	38	38	38	38	38	38	38	38	20.4335	38	38	18.88	38	20.4323	18.6462	17.5916
[truncated: 119 more columns]
