# Supplementary material for: Mouse HSA+ immature cardiomyocytes persist in the adult heart and expand after ischemic injury
Source: PLoS Biol. 2019 Jun 27;17(6):e3000335. doi: 10.1371/journal.pbio.3000335 (PMC6619826; doi:10.1371/journal.pbio.3000335)
Supplement: S6 Data — Frequency (± SD) of HSA+, Cav3+, and HSA+ Cav3+ CMs and frequency (± SD) of mononucleated, binucleated, and polynucleated CMs found in E 13.5, E 17.7, and P7 and shown in S4C Fig. Ct values found in cDNA from 100 cells either Cav3+ Hoechst+ or Cav3+ Hoechst− from P1 hearts shown in S4D Fig. Cav3, Caveolin-3; CM, cardiomyocyte; Ct, cycle threshold value; E, embryonic day; HSA, heat stable antigen; P, postnatal day. (XLSX) [file pbio.3000335.s018.xlsx]

## Sheet: data_S4C Fig
	Plot HSA+ vs Cav3+ cells:
	HSA+	Cav3+	HSA+Cav3+
E13.5	26.35 ± 3.62	10.26 ± 1.21	10.25 ± 2.92
E17.5	4.59 ± 2.29	44.56 ± 5.74	4.95 ± 1.99
P7	0.89 ± 0.46	53.13 ± 8.21	9.54 ± 4.99
	Plot Frequency of Cav3+ CMs:				Plot Fraquency of mononucleated cells in the HSA+ cardiomyocytes
	1 nucleous	2 nuclei	>2 nuclei		E13.5	100
E17.5	95.52 ± 5.68	4.47 ± 0.99			E17.5	100
P7	58.82 ± 2.52	38.66 ± 4.99	3 ± 2.52		P7	100

## Sheet: data_S4D Fig
	HPRT
	Cav3+ Hoechst+	Cav3+ Hoechst-
CT values	27.0624	32.1502
	27.0905	32.1511
	27.1086	32.3963
	Tnnt
	Cav3+ Hoechst+	Cav3+ Hoechst-
CT values	17.3218	22.5788
	17.4457	22.4195
	17.3804	22.482
