# Supplementary material for: Mouse HSA+ immature cardiomyocytes persist in the adult heart and expand after ischemic injury
Source: PLoS Biol. 2019 Jun 27;17(6):e3000335. doi: 10.1371/journal.pbio.3000335 (PMC6619826; doi:10.1371/journal.pbio.3000335)
Supplement: S8 Data — Ct values of 100 adult cardiac cells per well for the indicated genes (rows) The phenotype of the cells is designated as ICAM-1+, PDGFrα+, or negative for both, DN shown in S9B Fig. A, atria; AVJ, atrioventricular junction (followed by the number of the cell); Ct, cycle threshold value; DN, double negative; ICAM-1, intercellular adhesion molecule 1; PDGFrα, platelet derived growth factor receptor alpha; qRT-PCR, quantitative real time polymerase chain reaction; V, ventricle. (XLSX) [file pbio.3000335.s020.xlsx]

## Sheet: data_S9B Fig
Name	Description	AdV4 CD54+	AdA3 DN	AdAVJ3 DN	AdAVJ3 DN	AdV4 DN	AdA1 CD54+	AdA2 CD54+	AdA1 PDGfra+	AdA2 PDGfra+	AdAVJ1 CD54+	AdAVJ2 CD54+	AdAVJ1 PDGfra+	AdAVJ2 PDGfra+	AdV1 CD54+	AdV1 PDGfra+
Isl1	Isl1	0.0257192	1.02827e-05	1.2244e-05	1.92504e-05	8.78538e-06	7.16001e-06	1.01322e-06	1.46141e-06	3.13811e-06	1.13985e-06	0.0990421	1.34098e-06	1.42771e-06	2.58353e-06	2.06472e-06
Nkx2.5	Nkx2.5	3.77761e-07	1.02827e-05	1.2244e-05	1.92504e-05	8.78538e-06	7.16001e-06	1.01322e-06	1.46141e-06	3.13811e-06	1.13985e-06	2.62501e-06	0.248411	1.42771e-06	2.58353e-06	2.06472e-06
Mef2c	Mef2c	0.810856	0.38332	1.2244e-05	0.949428	1.97309	0.93195	0.517216	0.501305	1.38783	0.667868	1.3595	1.08406	0.783515	0.670022	0.97538
Gata4	Gata4	3.40573	0.818556	1.02959	2.59718	8.78538e-06	16.2234	3.01055	4.84123	12.3756	4.20011	6.61943	3.68448	4.29524	6.99706	2.52422
Tbx5	Tbx5	0.387916	1.07985	1.2244e-05	2.87962	2.83366	5.44918	0.655668	0.348034	0.712927	1.98801	2.19626	2.44209	0.925743	0.335079	2.06472e-06
Myl2	Myl2	0.325532	1.02827e-05	19.2071	28.009	54.3961	7.16001e-06	1.01322e-06	1.46141e-06	3.13811e-06	1.13985e-06	0.207996	0.213416	0.952736	1.99353	2.45067
Myl7	Myl7	0.0634933	56.9278	6.76405	3.09817	0.998911	41.3903	2.06885	1.6388	4.3179	5.21614	0.284897	1.34098e-06	0.0680315	0.25269	2.06472e-06
Tnnt2	Tnnt2	0.11772	3.95566	2.23443	2.02602	12.1867	3.15746	1.01322e-06	0.0897488	0.513618	1.13985e-06	0.177268	1.34098e-06	0.291025	0.0659228	0.284478
Myh7	Myh7	3.77761e-07	1.02827e-05	1.2244e-05	1.92504e-05	1.01675	7.16001e-06	1.01322e-06	1.46141e-06	3.13811e-06	1.13985e-06	2.62501e-06	1.34098e-06	1.42771e-06	2.58353e-06	2.06472e-06
Myh6	Myh6	0.0343267	4.30521	2.20259	9.65946	6.14586	0.443025	1.01322e-06	1.46141e-06	3.13811e-06	0.13379	2.62501e-06	1.34098e-06	0.212909	0.438302	0.344816
Gja1	Gja1	0.0299404	1.02827e-05	1.2244e-05	1.92504e-05	8.78538e-06	0.675441	0.927543	0.267232	0.395099	0.0666049	0.245124	0.13937	0.177831	0.176658	2.06472e-06
Gja5	Gja5	3.77761e-07	1.02827e-05	1.2244e-05	1.92504e-05	8.78538e-06	7.16001e-06	1.01322e-06	1.46141e-06	3.13811e-06	1.13985e-06	2.62501e-06	1.34098e-06	1.42771e-06	2.58353e-06	2.06472e-06
Gjc1	Gjc1	0.30505	1.25966	0.096944	1.92504e-05	8.78538e-06	0.526046	0.0792208	0.289245	0.21164	0.272573	0.124494	0.081221	0.353586	0.521461	2.06472e-06
Hcn4	Hcn4	3.77761e-07	1.02827e-05	1.2244e-05	1.92504e-05	8.78538e-06	7.16001e-06	1.01322e-06	1.46141e-06	3.13811e-06	1.13985e-06	2.62501e-06	1.34098e-06	1.42771e-06	2.58353e-06	2.06472e-06
Wt1	Wt1	3.77761e-07	1.02827e-05	1.2244e-05	1.92504e-05	8.78538e-06	1.38279	0.17235	1.46141e-06	3.13811e-06	0.0229334	0.577491	0.084541	1.42771e-06	2.58353e-06	2.06472e-06
Tbx18	Tbx18	0.262854	1.02827e-05	1.2244e-05	1.92504e-05	0.586822	1.07638	0.334874	0.358708	0.667964	0.526893	0.551553	0.205346	0.121406	0.249452	0.376357
Tbx20	Tbx20	23.7548	3.43038	17.1826	114.66	7.4319	34.4614	11.7648	19.6453	15.8281	11.861	32.2801	17.8425	15.1521	13.0329	9.30625
Tbx3	Tbx3	0.11898	1.02827e-05	1.2244e-05	1.92504e-05	8.78538e-06	7.16001e-06	1.01322e-06	1.46141e-06	0.178077	1.13985e-06	0.25664	1.34098e-06	1.42771e-06	0.169125	2.06472e-06
Tbx2	Tbx2	0.680819	1.02827e-05	1.2244e-05	1.92504e-05	8.78538e-06	7.16001e-06	1.01322e-06	0.577689	3.13811e-06	0.143715	0.351496	0.169033	0.590332	0.382716	2.06472e-06
Vcan	Vcan	0.787417	1.99162	1.2244e-05	0.726294	0.37595	4.41764	0.325733	2.75338	1.59125	1.11593	1.77999	2.63533	1.26382	1.87849	3.68412
Acta2	Acta2	4.4498	1.02827e-05	1.2244e-05	1.92504e-05	5.95325	2.38383	0.536126	0.649862	3.62499	8.0238	8.162	9.52213	0.556757	2.55378	1.75071
Myh11	Myh11	0.164349	1.02827e-05	1.2244e-05	1.92504e-05	8.78538e-06	7.16001e-06	1.01322e-06	1.46141e-06	3.13811e-06	0.0910625	0.759865	1.34098e-06	1.42771e-06	2.58353e-06	2.06472e-06
Snai2	Snai2	2.46194	1.02827e-05	6.40504	1.47334	0.479363	3.77351	0.430788	0.78228	0.268158	0.385028	1.71008	0.290077	1.93453	0.53293	0.508746
Twist1	Twist1	2.48842	0.729542	1.85981	1.92504e-05	1.3699	1.18692	1.50692	1.87801	3.66297	1.59554	6.0193	2.42662	2.42784	1.36213	1.30019
Scx	Scx	2.26363	1.02827e-05	1.2244e-05	2.38789	1.62453	7.16001e-06	1.01322e-06	1.46141e-06	3.13811e-06	2.8993	6.68519	0.553609	0.158398	1.57139	2.06472e-06
Tcf21	Tcf21	12.7833	2.11025	8.94553	9.05121	8.78538e-06	52.7691	12.2413	14.167	26.0809	6.73311	18.0642	13.205	21.9996	15.9618	18.1763
Ddr2	Ddr2	0.451924	1.02827e-05	1.2244e-05	1.92504e-05	8.78538e-06	1.42595	0.323614	0.523113	1.08056	0.0828533	0.785704	0.83322	0.377895	0.421732	0.862756
S100a4	S100a4	1.27333	1.02827e-05	1.2244e-05	1.92504e-05	0.268592	5.56446	0.398918	2.57765	1.14092	1.81564	2.62501e-06	4.19535	3.30329	3.50208	3.92496
Vim	Vim	81.6504	14.1858	117.802	103.863	64.396	97.4654	35.7804	72.3031	116.146	56.3523	137.034	99.5119	111.562	114.491	105.958
Postn	Postn	5.69682	1.02827e-05	27.9794	3.37305	8.78538e-06	7.16001e-06	2.54152	10.0141	2.06732	2.37415	16.833	5.99867	0.681205	8.77082	4.93831
Dcn	Dcn	749.007	117.487	808.235	663.829	605.659	1059.57	401.874	328.255	1192.84	336.748	1200.05	459.482	702.822	1126.21	443.504
Col1a1	Col1a1	23.7949	2.8765	5.23948	3.07129	9.94732	48.403	12.4705	17.3877	17.8005	29.3568	46.3362	50.3287	18.2423	37.7434	26.4627
Col3a1	Col3a1	199.515	42.6361	104.937	51.4998	94.0198	747.163	308.118	352.889	582.02	423.662	1157.71	1079.43	497.387	961.187	446.377
Fap	Fap	0.914252	1.02827e-05	3.49081	1.92504e-05	8.78538e-06	7.16001e-06	0.120423	0.166408	0.271334	0.388366	0.566339	0.910506	1.05342	1.57398	0.305894
Des	Des	0.165626	1.73792	0.977942	1.61759	1.85039	1.19999	1.01322e-06	0.233581	0.452657	0.17972	2.10391	0.0782331	0.105162	0.689783	0.259939
Kdr	Kdr	0.0882137	1.02827e-05	1.2244e-05	2.50947	8.78538e-06	16.3259	0.162414	1.46141e-06	4.64619	2.26243	1.61263	1.34098e-06	1.42771e-06	2.58353e-06	2.06472e-06
Flt1	Flt1	3.77761e-07	1.02827e-05	1.2244e-05	1.92504e-05	8.78538e-06	7.16001e-06	1.01322e-06	1.46141e-06	3.13811e-06	1.13985e-06	2.62501e-06	1.34098e-06	1.42771e-06	2.58353e-06	2.06472e-06
Nfatc1	Nfatc1	0.97143	0.727978	1.59992	2.55599	8.78538e-06	3.79909	0.550676	1.12471	3.13811e-06	1.96378	3.81821	2.29524	0.548053	1.96673	1.41031
Tek	Tek	0.897485	0.296901	0.592355	2.38557	8.78538e-06	2.44333	0.704786	1.80178	2.54947	0.134559	2.78977	2.08766	4.2924	3.65011	3.47298
Tnc	Tnc	1.31486	1.02827e-05	1.2244e-05	1.92504e-05	2.32699	7.16001e-06	0.550301	0.409111	3.13811e-06	6.40603	3.63301	1.34098e-06	1.42771e-06	2.53728	2.79301
Fn1	Fn1	0.693208	1.02827e-05	0.564599	1.92504e-05	8.78538e-06	8.92695	1.28108	2.12028	2.80854	1.92317	13.2872	4.13091	1.6915	1.66791	1.10015
Kit	Kit	0.0478353	1.02827e-05	1.2244e-05	1.92504e-05	8.78538e-06	0.5107	1.01322e-06	0.12928	3.13811e-06	0.0968498	2.62501e-06	1.34098e-06	1.42771e-06	2.58353e-06	0.141657
Tbx1	Tbx1	0.0614154	1.02827e-05	1.2244e-05	1.92504e-05	8.78538e-06	7.16001e-06	1.01322e-06	1.46141e-06	3.13811e-06	1.13985e-06	2.62501e-06	0.418826	1.42771e-06	2.58353e-06	2.06472e-06
Wnt1	Wnt1	3.77761e-07	1.02827e-05	1.2244e-05	1.92504e-05	8.78538e-06	7.16001e-06	1.01322e-06	1.46141e-06	3.13811e-06	1.13985e-06	2.62501e-06	1.34098e-06	1.42771e-06	2.58353e-06	0.426268
Pax3	Pax3	3.77761e-07	1.02827e-05	1.2244e-05	1.92504e-05	8.78538e-06	7.16001e-06	1.01322e-06	1.46141e-06	3.13811e-06	1.13985e-06	2.62501e-06	1.34098e-06	1.42771e-06	2.58353e-06	2.06472e-06
